# Supplementary material for: A gene-level test for directional selection on gene expression
Source: Genetics. 2023 Apr 10;224(2):iyad060. doi: 10.1093/genetics/iyad060 (PMC10213495; doi:10.1093/genetics/iyad060)
Supplement: iyad060_Supplementary_Data [file iyad060_supplementary_data.zip]

Archive with 2 entries (2 files):
- Supplemental_Figures_GENETICS-2023-306070.pdf
- Table_S1_GENETICS-2023-306070.txt
