# Supplementary material for: A gene-level test for directional selection on gene expression
Source: Genetics. 2023 Apr 10;224(2):iyad060. doi: 10.1093/genetics/iyad060 (PMC10213495; doi:10.1093/genetics/iyad060)
Supplement: iyad060_Supplementary_Data [file iyad060_supplementary_data.zip › Table_S1_GENETICS-2023-306070.txt]

#ensembl_id	gene	tissue	NSNPs	R2	Qx	Fst_comp	LD_comp	Gamma_1kG	Gamma_HGDP	EffPerm_1kG	EffPerm_HGDP	AFPerm_1kG
ENSG00000000419	DPM1	JTI_Brain_Cerebellar_Hemisphere	1	0.04689168059851288	16.74347514685822	16.743475146858238	0.0	0.9210310398596877	0.23700234287090777	0.80086	0.69794	0.95919
ENSG00000000457	SCYL3	JTI_Brain_Anterior_cingulate_cortex_BA24	12	0.2843470508074972	34.6220828689936	23.023772247130893	11.598310621862673	0.5802006549882897	0.882253583631224	0.405	0.92917	0.1569
ENSG00000000460	C1orf112	JTI_Brain_Cerebellum	14	0.5826859078513009	42.610895475696026	23.59281261933721	19.01808285635874	0.42201123931158024	0.5719844353438053	0.67798	0.92975	0.03228
ENSG00000000938	FGR	JTI_Heart_Left_Ventricle	6	0.13075474732618034	29.325573441570093	27.279009807262405	2.046563634307702	0.6924906419479284	0.8355420301641769	0.1798	0.79011	0.31183
ENSG00000000971	CFH	JTI_Nerve_Tibial	10	0.193351287835248	55.95241087101677	18.08082667751741	37.87158419349944	0.22232633885648612	0.3566414970372774	0.50878	0.41298	0.00204
ENSG00000001036	FUCA2	JTI_Nerve_Tibial	77	0.13833092724228652	4.137431899343407	22.978521137337573	-18.841089237994186	0.9992338382457397	0.9997269999875908	0.99997	0.99995	1.0
ENSG00000001084	GCLC	JTI_Spleen	15	0.33963017253106914	51.957028393948924	26.285954375759058	25.671074018189817	0.2726883326708137	0.6542922942276951	0.15918	0.77816	0.00419
ENSG00000001167	NFYA	JTI_Thyroid	13	0.3926283471221736	28.199919567822732	18.424595006543058	9.77532456127964	0.7161729134515591	0.6521690244580082	0.32547	0.71051	0.35629
ENSG00000001460	STPG1	JTI_Ovary	17	0.4421012202451258	27.908525643016564	16.09766185491866	11.810863788097926	0.7222609812670922	0.4473096444017393	0.36064	0.35682	0.37228
ENSG00000001461	NIPAL3	JTI_Testis	72	0.44731862394933286	41.11984270175143	19.02031400697721	22.099528694774232	0.4497397555835934	0.706219171958959	0.10523	0.69734	0.03449
ENSG00000001561	ENPP4	JTI_Cells_Cultured_fibroblasts	10	0.46656036764321585	38.62905130859041	33.69710134785483	4.9319499607355315	0.49810493294817004	0.34203429542284053	0.75103	0.67938	0.06861
ENSG00000001617	SEMA3F	JTI_Spleen	13	0.13157461004005658	47.0652533243404	20.927236932475477	26.138016391864927	0.34536881182673557	0.3048791696374046	0.50929	0.35772	0.0165
ENSG00000001626	CFTR	JTI_Brain_Substantia_nigra	5	0.18745634381512125	61.15177343683075	33.88495644622275	27.266816990607886	0.16817942412011236	0.4467742315649043	0.09176	0.32831	0.00197
ENSG00000001629	ANKIB1	JTI_Brain_Putamen_basal_ganglia	5	0.11834227710980014	40.612706899188275	34.88694615912032	5.725760740068012	0.45938816278227385	0.5686283435550293	0.10731	0.13878	0.06274
ENSG00000001630	CYP51A1	JTI_Muscle_Skeletal	11	0.22168074123087766	47.15646230455258	21.849694047959645	25.30676825659282	0.3439017757411873	0.5029739592962038	0.28981	0.252	0.01441
ENSG00000001631	KRIT1	JTI_Brain_Cerebellum	8	0.1377184737477949	41.120225452023845	23.154988083557217	17.965237368466692	0.4497325142134583	0.4594648821494447	0.17868	0.32471	0.05882
ENSG00000002016	RAD52	JTI_Brain_Cerebellar_Hemisphere	14	0.43931550245580525	71.11547437828754	20.42627488395222	50.689199494335384	0.09498547848010594	0.5849088919127007	0.0682	0.62837	0.00011
ENSG00000002330	BAD	JTI_Uterus	35	0.1770536177029407	34.2359460039098	30.251278947213294	3.9846670566965057	0.5883143258906077	0.2119338582284476	0.39044	0.23393	0.15669
ENSG00000002549	LAP3	JTI_Whole_Blood	13	0.3583925792172742	103.44774356187375	37.44923318938639	65.99851037248709	0.01172228397531185	0.32074400861073554	0.13852	0.49023	1.0e-5
ENSG00000002587	HS3ST1	JTI_Nerve_Tibial	24	0.18353549662594068	51.53751604837205	39.55237472773053	11.985141320641501	0.2784411615661107	0.033074998851018216	0.07139	0.05511	0.00611
ENSG00000002726	AOC1	JTI_Testis	27	0.6633877001187468	51.1694660828416	26.37799072854131	24.79147535430023	0.2835621866236062	0.5019540797471528	0.07958	0.10192	0.00466
ENSG00000002745	WNT16	JTI_Skin_Not_Sun_Exposed_Suprapubic	22	0.23272418693938052	22.866412179071254	18.41354922766308	4.45286295140819	0.8225674473965023	0.5544827845798519	0.30457	0.41598	0.6354
ENSG00000002746	HECW1	JTI_Muscle_Skeletal	49	0.1578358627891665	32.24704266962144	22.277587504304663	9.969455165316663	0.6304230434952304	0.4785127454390944	0.55234	0.51864	0.20204
ENSG00000002822	MAD1L1	JTI_Whole_Blood	81	0.22978938182120912	28.248595299156726	27.53624965592163	0.7123456432350852	0.7151540098198855	0.6895788926103981	0.57211	0.47392	0.3382
ENSG00000002834	LASP1	JTI_Testis	11	0.224221593027835	29.233494108547657	21.58491427301106	7.648579835536594	0.694436098297595	1.0	0.72095	-1	0.31196
ENSG00000002919	SNX11	JTI_Skin_Sun_Exposed_Lower_leg	34	0.30831120347822255	41.66186031979727	21.114525962192467	20.54733435760482	0.4395476882225401	0.5989845237847872	0.26964	0.38849	0.03679
ENSG00000002933	TMEM176A	JTI_Whole_Blood	28	0.643178370086862	24.732556594848813	23.61853838671743	1.1140182081313805	0.7868301642842653	0.9530184166122839	0.60752	0.90887	0.52287
ENSG00000003137	CYP26B1	JTI_Whole_Blood	4	0.26337409143668383	31.08644861743608	16.996915420814332	14.089533196621778	0.6551170070278062	0.5243215884918891	0.69698	0.65714	0.29213
ENSG00000003147	ICA1	JTI_Liver	47	0.5854996809981159	51.14160626388631	29.323337989083758	21.81826827480267	0.28395264361671535	0.8153011736205822	0.42076	0.94717	0.00311
ENSG00000003249	DBNDD1	JTI_Artery_Tibial	30	0.4141781748104472	63.36483234395654	28.815564114527817	34.5492682294287	0.1487157039820933	0.2591685471745446	0.30912	0.61957	0.00093
ENSG00000003393	ALS2	JTI_Spleen	4	0.27497981696425017	30.53403262451622	24.691918880818516	5.8421137436977055	0.6668664296172448	0.8427342612066449	0.69322	0.29067	0.32377
ENSG00000003400	CASP10	JTI_Esophagus_Mucosa	18	0.447332401829463	32.79482503968189	25.350666369760575	7.444158669921334	0.6187858251075742	0.7685829371608635	0.49079	0.63538	0.19178
ENSG00000003402	CFLAR	JTI_Esophagus_Mucosa	8	0.08008890258041704	63.631899568592644	21.797061204833152	41.8348383637595	0.14650132100840493	0.027415595087615457	0.13769	0.13697	0.00093
ENSG00000003436	TFPI	JTI_Muscle_Skeletal	26	0.2789878789461412	29.42239470757687	19.04011216072015	10.382282546856707	0.6904436886082104	0.3883856245502097	0.77685	0.7094	0.27841
ENSG00000003509	NDUFAF7	JTI_Testis	14	0.4127576992943283	30.68878580616554	20.18289327274651	10.50589253341899	0.6635762838899031	0.43548034716656014	0.84156	0.72251	0.24766
ENSG00000003756	RBM5	JTI_Kidney_Cortex	6	0.07006861483302809	26.99293897879837	26.015017800784484	0.9779211780138894	0.7412439176439415	0.14335252747147892	0.79403	0.01329	0.46827
ENSG00000003987	MTMR7	JTI_Thyroid	44	0.28315165219085636	42.98511150157494	26.25821131773889	16.726900183836047	0.4152077320194519	0.46559025987547076	0.2116	0.53898	0.02686
ENSG00000003989	SLC7A2	JTI_Thyroid	25	0.35407519648075597	32.07446653003043	28.190718333097493	3.883748196932881	0.6340929345846549	0.366764324446916	0.70402	0.35658	0.20903
ENSG00000004059	ARF5	JTI_Liver	13	0.14019621741405516	46.07085436018441	23.396098384789816	22.674755975394586	0.36163524082001525	0.09222738668223938	0.02681	0.1373	0.0161
ENSG00000004139	SARM1	JTI_Brain_Substantia_nigra	5	0.09765259333602835	45.607377522646466	31.02559646705001	14.581781055596421	0.36938592351640154	0.5078020569354581	0.1702	0.68035	0.02583
ENSG00000004142	POLDIP2	JTI_Brain_Cortex	10	0.26926003331183956	73.08748328334715	29.913991805901475	43.17349147744589	0.08440885742821859	0.12454565129653335	0.54906	0.37651	0.00028
ENSG00000004399	PLXND1	JTI_Cells_Cultured_fibroblasts	22	0.2938098346678467	29.24683499348487	27.14671327524145	2.100121718243438	0.694154308882301	0.4347231646594472	0.70477	0.65805	0.3548
ENSG00000004455	AK2	JTI_Brain_Frontal_Cortex_BA9	7	0.11589548395408857	31.824272166350283	22.358613379359337	9.465658786990954	0.6394154648059195	0.5105409674704735	0.55996	0.58524	0.24154
ENSG00000004468	CD38	JTI_Nerve_Tibial	18	0.2906743472228977	20.967225101939622	12.100649407657352	8.866575694282279	0.8565825630325736	0.5211479154361605	0.87695	0.25046	0.73979
ENSG00000004478	FKBP4	JTI_Pituitary	3	0.0427112096258671	39.74661021743888	37.67966456108663	2.066945656352279	0.4761073113141251	0.6316967892424857	0.25983	0.45545	0.10372
ENSG00000004487	KDM1A	JTI_Nerve_Tibial	23	0.09972463767476408	3.4318663915951126	18.21387678238581	-14.782010390790699	0.9996157387799	0.9436943007802711	0.99979	0.96195	1.0
ENSG00000004534	RBM6	JTI_Heart_Atrial_Appendage	35	0.5798450661164	99.00945016216684	26.51629347151632	72.49315669065052	0.015886335333440048	8.484986479683127e-5	0.08673	0.05341	0.0
ENSG00000004660	CAMKK1	JTI_Brain_Cerebellum	15	0.19715487067171106	37.35309291267473	24.910185674839433	12.44290723783533	0.5237524142743284	0.2761721574633546	0.35417	0.25772	0.08883
ENSG00000004700	RECQL	JTI_Esophagus_Gastroesophageal_Junction	20	0.1869211631323435	44.239627966278874	22.643439661842155	21.596188304436712	0.3928747333579061	0.14154316330989056	0.48985	0.05516	0.02342
ENSG00000004766	VPS50	JTI_Nerve_Tibial	16	0.19807778184078814	15.401888255106321	14.172917290836393	1.2289709642699331	0.9376502000161616	0.6829190997008809	0.86897	0.88628	0.93125
ENSG00000004776	HSPB6	JTI_Kidney_Cortex	4	0.08817365667411925	24.408710050110002	27.496342816685864	-3.087632766575799	0.7931727914096609	0.5028679820073597	0.60518	0.67531	0.60041
ENSG00000004777	ARHGAP33	JTI_Skin_Not_Sun_Exposed_Suprapubic	17	0.3591649790723767	54.88223599698761	37.890913439458394	16.991322557528992	0.23504115938137385	0.3053562505965653	0.00112	0.06796	0.00342
ENSG00000004779	NDUFAB1	JTI_Heart_Atrial_Appendage	13	0.21719503123842762	19.59362409108196	32.38851891384013	-12.794894822758202	0.8793937875411298	0.9486497298460543	0.87252	0.94944	0.81744
ENSG00000004799	PDK4	JTI_Cells_Cultured_fibroblasts	15	0.1938100218593657	31.287067664268363	30.10866125630777	1.1784064079606054	0.6508477554639995	0.5620428367682019	0.7242	0.40662	0.24981
ENSG00000004809	SLC22A16	JTI_Adipose_Visceral_Omentum	37	0.3364507850251295	27.97823003526057	25.195127108087082	2.7831029271735854	0.7208065042947269	0.6866991330270636	0.89567	0.67994	0.35423
ENSG00000004838	ZMYND10	JTI_Vagina	8	0.050352550902002836	36.17593867666629	30.42449267048068	5.751446006185547	0.5478548183681567	0.6547153166157519	0.07754	0.4499	0.12982
ENSG00000004846	ABCB5	JTI_Skin_Sun_Exposed_Lower_leg	25	0.012389853506915596	40.16146545989834	24.94836026096874	15.213105198929592	0.46806173252276356	0.19420668046691308	0.32324	0.09633	0.04471
ENSG00000004864	SLC25A13	JTI_Brain_Cerebellar_Hemisphere	6	0.26407468361240466	28.996361576667315	29.559079311162762	-0.5627177344954839	0.6994402559409962	0.3182878347781203	0.59268	0.60095	0.3744
ENSG00000004866	ST7	JTI_Brain_Cerebellum	7	0.31627781908496627	11.445200623370807	16.206639643128927	-4.761439019758129	0.9745171160406481	0.9276835131387992	0.92955	0.97529	0.99136
ENSG00000004897	CDC27	JTI_Muscle_Skeletal	52	0.2567214156187202	6.224203986709384	28.24875138971676	-22.0245474030074	0.9966769588702464	0.8426839999878761	0.99858	0.86064	0.99996
ENSG00000004939	SLC4A1	JTI_Brain_Cerebellum	18	0.12008147340004025	14.370552234723831	27.232349920154487	-12.861797685430679	0.9490316036484672	0.9162783202032421	0.85043	0.79923	0.96608
ENSG00000004948	CALCR	JTI_Brain_Amygdala	17	0.052766331959306925	13.02920614976269	18.420462653345982	-5.39125650358324	0.9619698785249217	0.7796895173814822	0.95299	0.75376	0.98367
ENSG00000004975	DVL2	JTI_Skin_Not_Sun_Exposed_Suprapubic	12	0.06955424860532869	115.02676884796604	27.63005615012623	87.39671269783987	0.005202564981485413	0.05786331347351197	0.1445	0.40158	0.0
ENSG00000005001	PRSS22	JTI_Thyroid	28	0.3098578904057344	17.96074701163757	27.0383592333469	-9.07761222170931	0.904254581883494	0.5613314078704498	0.99043	0.4155	0.84888
ENSG00000005007	UPF1	JTI_Brain_Cerebellar_Hemisphere	5	0.08065512550320506	57.30766489826775	43.37168802710464	13.935976871163062	0.20701470338819522	0.19018727953137443	0.36348	0.01092	0.00595
ENSG00000005020	SKAP2	JTI_Whole_Blood	35	0.5093468499911589	31.249572741761963	20.389141471485793	10.86043127027618	0.6516457054157132	0.8327104305982753	0.84175	0.94718	0.2031
ENSG00000005059	MCUB	JTI_Ovary	8	0.10085891424520133	15.512808056987245	11.318879099243052	4.193928957744195	0.936353049020467	0.7402385702678693	0.94682	0.82426	0.94108
ENSG00000005073	HOXA11	JTI_Cells_Cultured_fibroblasts	4	0.023294572796703543	45.288732142834355	35.21987465342811	10.068857489406284	0.37477635269838405	0.27632042768772686	0.33544	0.42195	0.03836
ENSG00000005075	POLR2J	JTI_Testis	9	0.2588961184943226	66.76130007626492	33.394366160536435	33.3669339157286	0.12258424908802602	0.2102005940821289	0.06436	0.18564	0.0008
ENSG00000005100	DHX33	JTI_Muscle_Skeletal	14	0.10364424275950401	32.28554304445839	26.46244540128324	5.823097643175116	0.6296045163427069	0.8055261436722232	0.77206	0.9468	0.2052
ENSG00000005102	MEOX1	JTI_Adipose_Visceral_Omentum	2	0.14562454413837017	41.59337326116999	32.84576872287956	8.747604538290444	0.4408285485299719	0.6699080149637221	0.79009	0.61616	0.09615
ENSG00000005108	THSD7A	JTI_Ovary	7	0.4521517664495317	37.300574573000254	30.596250950381044	6.704323622619156	0.5248192214031557	0.9346128913222249	0.1366	0.7337	0.09552
ENSG00000005156	LIG3	JTI_Nerve_Tibial	11	0.45065657242872387	24.50493794821715	19.84276197598704	4.662175972230094	0.7912938217852127	0.8148266002407587	0.91768	0.88832	0.55227
ENSG00000005175	RPAP3	JTI_Spleen	5	0.13140555790596	38.54013280940049	29.28139485563954	9.258737953760972	0.49987457406456376	0.8163174649071465	0.21473	0.81448	0.12229
ENSG00000005187	ACSM3	JTI_Esophagus_Mucosa	11	0.24208130161533306	28.947790658247712	23.750698219293294	5.197092438954474	0.70046410953635	0.5349952129255057	0.56271	0.74433	0.31374
ENSG00000005189	AC004381.6	JTI_Brain_Cerebellum	5	0.31403793782395256	25.252016817169725	21.8738853939922	3.3781314231774693	0.776547272026944	0.4141038053653112	0.71814	0.23998	0.53309
ENSG00000005194	CIAPIN1	JTI_Testis	21	0.36052399345547703	87.61239241803851	23.847689430698352	63.76470298733985	0.033922747040675987	0.4595692051027679	0.01431	0.3938	5.0e-6
ENSG00000005206	SPPL2B	JTI_Pancreas	32	0.3052518134154018	39.20610225404939	26.097692651226794	13.108409602822597	0.48668896212319346	0.2398570203004269	0.03251	0.05296	0.06073
ENSG00000005238	FAM214B	JTI_Esophagus_Mucosa	5	0.19529426263538824	30.172078391163705	33.50043676910578	-3.328358377942079	0.6745558533113615	0.3602156080888575	0.05132	0.12961	0.30895
ENSG00000005243	COPZ2	JTI_Testis	27	0.4543225968794693	25.779816491113806	19.599315069018783	6.180501422095018	0.7659720244147582	0.6703747022650446	0.86897	0.91275	0.45578
ENSG00000005249	PRKAR2B	JTI_Artery_Aorta	6	0.18291420455394172	32.80778700027444	31.69077589652413	1.1170111037502422	0.6185107241228569	0.4294555575777902	0.27897	0.23746	0.22347
ENSG00000005339	CREBBP	JTI_Breast_Mammary_Tissue	19	0.0462983657792389	29.612087975933353	20.98600892711043	8.62607904882294	0.6864296313578342	0.7033684995606455	0.8752	0.92246	0.26806
ENSG00000005379	TSPOAP1	JTI_Brain_Cerebellum	16	0.34489554345289136	42.199534907294705	30.041746434906713	12.157788472387995	0.429563275914782	0.826030709581848	0.02693	0.94075	0.03381
ENSG00000005381	MPO	JTI_Brain_Cerebellum	12	0.061829893897664176	39.43813992226616	25.177923172437207	14.260216749828915	0.48213280998512775	0.525779112132406	0.23824	0.39508	0.06431
ENSG00000005421	PON1	JTI_Adrenal_Gland	15	0.5142218910256682	46.5374626063422	24.41301051724217	22.124452089100092	0.35394051499882445	0.29692363470910543	0.45199	0.9235	0.01259
ENSG00000005436	GCFC2	JTI_Muscle_Skeletal	10	0.3324461608161161	64.29463365017703	24.86816427613191	39.42646937404511	0.1411272545738931	0.5256105859607983	0.03732	0.296	0.0004
ENSG00000005448	WDR54	JTI_Breast_Mammary_Tissue	4	0.04401648146545442	110.44828184279392	47.093818911271256	63.354462931522754	0.007195808938357338	0.005943866491937227	0.5206	0.46622	4.0e-5
ENSG00000005469	CROT	JTI_Colon_Transverse	18	0.262535144571701	60.10460084506274	22.970581824242412	37.13401902082065	0.1781073167314736	0.1954590314454774	0.00417	0.00772	0.00072
ENSG00000005471	ABCB4	JTI_Testis	14	0.33007085852982593	32.28372893843101	27.60406910219249	4.679659836238483	0.6296430829185773	0.46650643699217437	0.27105	0.07525	0.20727
ENSG00000005483	KMT2E	JTI_Pancreas	16	0.050532247247460686	22.850731765475842	20.778246676962034	2.072485088513809	0.8228587759422663	0.9384285336935191	0.83346	0.91769	0.64484
ENSG00000005486	RHBDD2	JTI_Cells_Cultured_fibroblasts	41	0.1678466621906835	23.54165037326526	23.704477307873752	-0.16282693460849393	0.8098728298030676	0.8898351804536113	0.60972	0.81882	0.59795
ENSG00000005513	SOX8	JTI_Artery_Aorta	26	0.15552646372279755	45.70861495159119	22.101215909807703	23.60739904178358	0.36768382843432923	0.45998001043639697	0.4378	0.66528	0.01679
ENSG00000005700	IBTK	JTI_Kidney_Cortex	3	0.2661589439265077	17.62554432190006	15.972643718646491	1.6529006032535218	0.9090299102885886	0.8881554322696354	0.16726	0.75153	0.91038
ENSG00000005801	ZNF195	JTI_Cells_Cultured_fibroblasts	16	0.5611540574179621	50.72008303982243	43.075616208312766	7.644466831509621	0.2899087668641998	0.5840263163026047	0.03732	0.26657	0.00664
ENSG00000005810	MYCBP2	JTI_Liver	6	0.11481027016645604	37.10833889429856	24.095730250944484	13.01260864335407	0.5287311885140413	0.5184909148964502	0.46013	0.80769	0.11948
ENSG00000005812	FBXL3	JTI_Artery_Tibial	24	0.2534474944959312	22.282991132103085	24.726458119909974	-2.4434669878069286	0.8332952023792009	0.6905822561761275	0.6255	0.41133	0.68604
ENSG00000005844	ITGAL	JTI_Cells_Cultured_fibroblasts	6	0.054489962450685575	48.740172828270644	22.08862932969408	26.65154349857661	0.319103835641174	0.10574271639447241	0.41879	0.35858	0.01051
ENSG00000005882	PDK2	JTI_Thyroid	26	0.4131823884690793	40.07424225799434	21.407626762924536	18.666615495069806	0.46974770424992024	0.3850519553128832	0.31711	0.43557	0.04616
ENSG00000005884	ITGA3	JTI_Brain_Cerebellar_Hemisphere	5	0.18786717970653619	47.29522396219416	24.862903753948558	22.43232020824555	0.3416779719213051	0.18738270535245946	0.01588	0.01987	0.02024
ENSG00000005961	ITGA2B	JTI_Thyroid	7	0.09078985448303292	35.62374458744426	20.89927129293674	14.724473294507627	0.5592875565383052	0.6457457957007691	0.22828	0.59589	0.12493
ENSG00000005981	ASB4	JTI_Ovary	4	0.4301444426390176	31.942263154522674	22.867590943133177	9.074672211389467	0.6369051187743263	0.3589561450550818	0.36414	0.39045	0.23421
ENSG00000006007	GDE1	JTI_Skin_Sun_Exposed_Lower_leg	36	0.2050904928051719	41.36846515533748	23.226557128343323	18.141908026994106	0.445049066795841	0.44182431144945544	0.4909	0.30917	0.03825
ENSG00000006015	C19orf60	JTI_Whole_Blood	3	0.21646195169412544	22.620651040969214	20.45150366192712	2.1691473790420828	0.8271146691455872	0.6222967030692511	0.98543	0.93958	0.68116
ENSG00000006016	CRLF1	JTI_Brain_Cerebellum	5	0.17291731722687437	43.03925139219982	32.44214014238123	10.597111249818534	0.4142287449770573	0.2919033600460022	0.46569	0.44857	0.04183
ENSG00000006025	OSBPL7	JTI_Thyroid	9	0.3469108061017624	27.69020498499881	18.62062563865995	9.069579346338864	0.7268085985266155	0.7280585556216554	0.93383	0.83549	0.38396
ENSG00000006042	TMEM98	JTI_Testis	11	0.5084436583047733	41.23570450103959	24.831325436489287	16.404379064550195	0.4475505582729808	0.7754103524122022	0.03819	0.47195	0.03752
ENSG00000006047	YBX2	JTI_Esophagus_Mucosa	35	0.4724596093136323	43.30187532379269	33.946170303368355	9.355705020424335	0.40949906379335743	0.13480449100950873	0.14776	0.02677	0.03028
ENSG00000006059	KRT33A	JTI_Esophagus_Mucosa	4	0.06970614357869273	50.779291703088006	41.89520098609406	8.884090716993947	0.2890666581573981	0.3174444498632335	0.60904	0.89093	0.0202
ENSG00000006062	MAP3K14	JTI_Brain_Cerebellum	11	0.16120156886463383	27.33757014828403	24.426463960990592	2.9111061872935124	0.7341268968335579	0.46432663270796337	0.33069	0.1193	0.38575
ENSG00000006071	ABCC8	JTI_Thyroid	41	0.6032186239167852	32.56956288984476	23.40234167767795	9.167221212166794	0.6235688595557393	0.8141601312338855	0.72132	0.73283	0.17112
ENSG00000006116	CACNG3	JTI_Testis	13	0.17644583334912967	28.351928677527326	24.587097920199536	3.7648307573277435	0.7129892468129615	0.6154305800546449	0.50166	0.23057	0.33267
ENSG00000006118	TMEM132A	JTI_Colon_Transverse	9	0.12498912682959475	52.87455507433297	29.97173647091631	22.902818603416637	0.26041759791002295	0.6650353397920167	0.31884	0.88558	0.00549
ENSG00000006125	AP2B1	JTI_Muscle_Skeletal	11	0.2616563209225519	86.90561952428511	30.26842245428579	56.637197069999225	0.03551606199896863	0.07007534555213658	0.23168	0.23646	2.0e-5
ENSG00000006128	TAC1	JTI_Nerve_Tibial	2	0.18911839184237436	29.592434485831337	25.626342829267568	3.966091656563747	0.6868457279574416	0.8524349949981511	0.76979	0.85629	0.41113
ENSG00000006194	ZNF263	JTI_Cells_Cultured_fibroblasts	9	0.2186625452580952	79.73508549705608	28.205162067971788	51.52992342908428	0.05609967760843196	0.0553325080735992	0.01224	0.00608	0.000135
ENSG00000006210	CX3CL1	JTI_Adrenal_Gland	10	0.06869022709994181	44.336625630490765	25.00845680904302	19.32816882144764	0.3911790367196317	0.6009111155804983	0.28623	0.82769	0.0274
ENSG00000006282	SPATA20	JTI_Cells_Cultured_fibroblasts	22	0.7190286966369669	42.77804993538083	28.340027426686436	14.438022508694338	0.41896435154314743	0.6428245696432265	0.20791	0.68325	0.02754
ENSG00000006283	CACNA1G	JTI_Cells_Cultured_fibroblasts	4	0.06882363772371566	58.249199659446326	39.33182601306565	18.91737364638065	0.19688561622612638	0.5085605376567535	0.02156	0.62208	0.00387
ENSG00000006327	TNFRSF12A	JTI_Adrenal_Gland	21	0.04572620125328352	20.16810015651024	26.7697826024795	-6.601682445969239	0.8700523711532203	0.9039186271127788	0.92308	0.92827	0.77798
ENSG00000006377	DLX6	JTI_Adipose_Subcutaneous	6	0.0917858194835752	29.08586056859354	27.98041999324906	1.1054405753444534	0.6975526297125083	0.28462848973554	0.68378	0.02806	0.30723
ENSG00000006432	MAP3K9	JTI_Testis	9	0.4221020430860528	26.609700002365134	16.849601513813163	9.760098488551987	0.7491134490766266	0.5918174381049419	0.98446	0.69421	0.39346
ENSG00000006451	RALA	JTI_Cells_Cultured_fibroblasts	15	0.09898714580768943	69.17369987311228	32.08683601465561	37.08686385845669	0.1065327895654976	0.6654547409581487	0.08369	0.52859	0.00028
ENSG00000006453	BAIAP2L1	JTI_Testis	8	0.39498566353722897	25.969593062226345	27.49135973639375	-1.521766674167315	0.76214051459528	0.8637482203024887	0.74272	0.89016	0.5003
ENSG00000006459	KDM7A	JTI_Brain_Cortex	2	0.27025871200207696	28.794969170069326	23.92177217811477	4.873196991954548	0.703682852344347	0.4933844037669631	0.56778	0.53048	0.52571
ENSG00000006468	ETV1	JTI_Cells_Cultured_fibroblasts	14	0.3033766543359232	72.99574538491792	23.994058552032744	49.00168683288514	0.08487652180788663	0.6180045823729853	0.16094	0.45645	9.0e-5
ENSG00000006530	AGK	JTI_Brain_Caudate_basal_ganglia	16	0.3153910379700034	27.466034055332788	33.32819157417417	-5.86215751884137	0.731464898943798	0.7835350478452717	0.77094	0.73647	0.39183
ENSG00000006534	ALDH3B1	JTI_Esophagus_Mucosa	12	0.41654324707041956	35.953617445321	25.017195539372192	10.936421905948547	0.552448828329211	0.33128419777173534	0.33469	0.29134	0.12692
ENSG00000006555	TTC22	JTI_Brain_Spinal_cord_cervical_c-1	4	0.3574683178370832	39.53107846182115	35.06819401119043	4.46288445063073	0.48031358711889	0.8621810186428744	0.22486	0.69539	0.09813
ENSG00000006576	PHTF2	JTI_Brain_Cerebellum	3	0.05470817810918408	30.0361729138368	23.560428708341405	6.475744205495518	0.6774404029163346	0.5217796755863632	0.56415	0.64237	0.4528
ENSG00000006606	CCL26	JTI_Nerve_Tibial	13	0.4167138459283928	45.81357060215412	26.503306236655508	19.310264365498576	0.3659245871831363	0.41336782043447	0.21234	0.37905	0.0192
ENSG00000006607	FARP2	JTI_Brain_Cerebellum	15	0.5294000892755129	29.639038403374652	12.100870259405932	17.53816814396872	0.6858589696432293	0.058492132841636846	0.24044	0.09665	0.26438
ENSG00000006611	USH1C	JTI_Thyroid	48	0.46125345219169905	47.558051995015	23.849908671557845	23.708143323457218	0.33749266100762865	0.7647128814217421	0.3853	0.8912	0.00918
ENSG00000006625	GGCT	JTI_Brain_Cerebellum	15	0.33455468803138916	71.2471749183678	24.298010954787344	46.94916396358046	0.09424402934652738	0.5292887028950064	0.39734	0.33744	0.00029
ENSG00000006634	DBF4	JTI_Small_Intestine_Terminal_Ileum	2	0.04429479614395097	10.739716466294364	10.726626744528486	0.013089721765869623	0.9791672947221901	0.9657130746524334	0.95995	0.95995	0.99535
ENSG00000006638	TBXA2R	JTI_Adrenal_Gland	8	0.18162525215596248	51.04471497738586	28.81181897034489	22.232896007040978	0.2853136706844752	0.7516490714968516	0.74883	0.91682	0.01054
ENSG00000006652	IFRD1	JTI_Testis	40	0.51082430460208	47.85216837532376	24.175361150141864	23.676807225181953	0.3328507753706101	0.18527639985877195	0.02742	0.13855	0.00904
ENSG00000006695	COX10	JTI_Liver	16	0.16979499444801802	54.32887286753864	32.21404093459505	22.11483193294348	0.24183552138069933	0.3992804591074069	0.07344	0.19981	0.00295
ENSG00000006704	GTF2IRD1	JTI_Artery_Aorta	35	0.13686319053552556	14.687048525738549	22.305156895569205	-7.618108369830649	0.9456702457855548	0.8342719744956011	0.98785	0.88274	0.96105
ENSG00000006712	PAF1	JTI_Cells_EBV-transformed_lymphocytes	19	0.0909619541207182	46.0694971521465	30.208441742280293	15.861055409866161	0.36165778114732705	0.31552632080288234	0.01458	0.09607	0.01388
ENSG00000006715	VPS41	JTI_Spleen	13	0.29300028160800795	86.95315074434075	28.788265799881913	58.16488494445886	0.03540676081109939	0.4400419079044623	0.00799	0.50063	1.0e-5
ENSG00000006740	ARHGAP44	JTI_Brain_Cerebellum	21	0.18040231526827125	24.448472460811036	21.869972364479104	2.578500096331953	0.7923969719540586	0.926011257132412	0.83601	0.95017	0.58473
ENSG00000006744	ELAC2	JTI_Nerve_Tibial	40	0.6068462858393971	27.570770009106877	18.986894364687924	8.58387564441889	0.7292911232418988	0.9740775924500894	0.75599	0.9913	0.37731
ENSG00000006747	SCIN	JTI_Thyroid	7	0.37770932490479203	39.83951651363882	29.176077744842054	10.663438768796745	0.4742996764785841	0.6673571421040886	0.35616	0.49581	0.06904
ENSG00000006788	MYH13	JTI_Esophagus_Mucosa	14	0.42426249143462	25.735126037227378	23.192363209951537	2.5427628272758627	0.7668721392039336	0.9272044944481235	0.91117	0.89391	0.44781
ENSG00000006831	ADIPOR2	JTI_Brain_Substantia_nigra	10	0.09563061887481224	26.151163859477332	24.076488696790218	2.0746751626870994	0.7584611128562877	0.17915662017841985	0.27412	0.43138	0.47933
ENSG00000006837	CDKL3	JTI_Stomach	4	0.04019116839518312	21.95790318006513	21.503935588682996	0.4539675913821579	0.8391696157197968	0.5231741048688102	0.88405	0.26002	0.7123
ENSG00000007001	UPP2	JTI_Uterus	5	0.0862328693742466	26.04538951126727	31.33410399647957	-5.288714485212321	0.7606061379561686	0.9900520853064424	0.29502	0.9938	0.53103
ENSG00000007038	PRSS21	JTI_Testis	14	0.1774588908389136	18.538632797616597	22.06897227251155	-3.5303394748949364	0.8957535390658048	0.7772982890445885	0.95326	0.78156	0.84384
ENSG00000007047	MARK4	JTI_Whole_Blood	11	0.5218651172216495	52.59325773340679	30.622155845656778	21.97110188774992	0.2641342929484445	0.05081608280788322	0.67718	0.62678	0.00621
ENSG00000007062	PROM1	JTI_Artery_Aorta	13	0.5743488300494329	61.737551732580485	54.671496474872505	7.066055257707863	0.16283024829912246	0.2906102356514166	0.45049	0.92262	0.00237
ENSG00000007080	CCDC124	JTI_Adipose_Subcutaneous	44	0.24510326370269528	31.29699435763781	24.549149045853703	6.747845311784096	0.6506364978062813	0.5195813181502722	0.43454	0.54193	0.21843
ENSG00000007129	CEACAM21	JTI_Whole_Blood	15	0.6065001034393733	32.554611784755814	23.24519474893135	9.309417035824447	0.6238864531674404	0.5449069386091058	0.7472	0.71871	0.17918
ENSG00000007168	PAFAH1B1	JTI_Esophagus_Mucosa	6	0.06928968326582602	36.78923980476126	27.839702659026663	8.949537145734638	0.5352487390791539	0.707148920055676	0.67843	0.72892	0.09987
ENSG00000007171	NOS2	JTI_Nerve_Tibial	24	0.5999890332873715	57.28903204400181	30.337066542628286	26.951965501373426	0.20721932257923673	0.6714372846736413	0.01949	0.54158	0.002
ENSG00000007174	DNAH9	JTI_Brain_Putamen_basal_ganglia	2	0.12978169298951417	69.3475470342725	68.95633318951316	0.3912138447592496	0.1054507484895488	0.31763194719891374	0.30073	0.59102	0.02899
ENSG00000007202	KIAA0100	JTI_Brain_Cortex	4	0.053517921972663925	29.26971605982732	26.875538804743776	2.394177255083604	0.6936709478014002	0.886303545373285	0.81984	0.94164	0.36892
ENSG00000007216	SLC13A2	JTI_Minor_Salivary_Gland	2	0.20931781808702785	24.398945794955907	21.72099868825758	2.677947106698411	0.7933631774527954	0.47413463079523743	0.84872	0.53871	0.60346
ENSG00000007237	GAS7	JTI_Cells_Cultured_fibroblasts	21	0.33669596501366333	42.01470666426385	24.768362473005293	17.246344191258626	0.4329811021931241	0.10876131579521325	0.19311	0.11503	0.02765
ENSG00000007255	TRAPPC6A	JTI_Kidney_Cortex	13	0.15181333137035882	31.42376461659029	28.92823304583788	2.495531570752273	0.6479385506317747	0.38550718653154303	0.25947	0.32213	0.23054
ENSG00000007264	MATK	JTI_Esophagus_Mucosa	38	0.17098179065426913	7.241497373525021	20.878792761444778	-13.637295387919742	0.99437565751893	0.9725848576979088	0.99994	0.98163	0.99981
ENSG00000007306	CEACAM7	JTI_Esophagus_Mucosa	28	0.22216250168121393	30.191382227659112	26.55722034200224	3.634161885656835	0.674146006460641	0.8695944318327828	0.52009	0.73908	0.26486
ENSG00000007312	CD79B	JTI_Adipose_Subcutaneous	11	0.2640239937288936	35.25347211249939	26.983968908522876	8.26950320397646	0.5669937332587267	0.45112542873375105	0.91691	0.8683	0.11873
ENSG00000007314	SCN4A	JTI_Colon_Sigmoid	10	0.06563371511347561	20.833144453792443	23.33906236383766	-2.5059179100452167	0.8588798144538479	0.9691532219014056	0.89429	0.98592	0.72731
ENSG00000007341	ST7L	JTI_Cells_Cultured_fibroblasts	19	0.7236222456877555	42.517392120498876	30.701900109413554	11.815492011085338	0.4237211471706167	0.677903421954782	0.9494	0.87706	0.03225
ENSG00000007372	PAX6	JTI_Brain_Hypothalamus	17	0.028336742660845807	24.46623154685357	25.82898381117919	-1.3627522643256438	0.7920501981848713	0.19817735902811365	0.95452	0.40076	0.53393
ENSG00000007376	RPUSD1	JTI_Brain_Cerebellum	41	0.13733953756040426	36.89402440320167	29.825079958146755	7.068944445054922	0.5331052966915807	0.8435167613510195	0.2554	0.90345	0.08468
ENSG00000007384	RHBDF1	JTI_Brain_Cerebellum	13	0.20761845408711607	46.42699395249924	20.493158136223617	25.93383581627563	0.35575236441002417	0.24963856366113488	0.02988	0.28907	0.01531
ENSG00000007392	LUC7L	JTI_Brain_Caudate_basal_ganglia	12	0.030656485402139968	33.285851504730154	26.342990869468395	6.942860635261763	0.6083753808176705	0.3376304515841764	0.25588	0.17946	0.2033
ENSG00000007402	CACNA2D2	JTI_Cells_Cultured_fibroblasts	6	0.0840342858219294	49.675068719523125	28.9063240568655	20.76874466265761	0.30506753303647544	0.22327305649276166	0.00186	0.0133	0.01211
ENSG00000007516	BAIAP3	JTI_Pancreas	4	0.4379588688820943	23.378111236627333	22.905883401327078	0.47222783530025325	0.8129735672408921	0.525852735755355	0.94233	0.9273	0.63778
ENSG00000007520	TSR3	JTI_Artery_Aorta	27	0.13459142043746314	14.409857408222535	34.73080198232876	-20.32094457410624	0.9486205307531315	0.9762036197199113	0.91745	0.98661	0.96638
ENSG00000007541	PIGQ	JTI_Brain_Frontal_Cortex_BA9	6	0.3334888854278282	24.58933953322791	23.67735270453958	0.9119868286882529	0.7896417911845831	0.4763724006746102	0.98867	0.6306	0.55398
ENSG00000007545	CRAMP1	JTI_Brain_Cerebellum	5	0.10119772314514638	20.19232300978262	11.858100867964087	8.33422214181855	0.8696520676696374	0.008831244600416175	0.90629	0.78682	0.83712
ENSG00000007866	TEAD3	JTI_Cells_Cultured_fibroblasts	68	0.3827441501170687	23.15401126079164	25.755672479650507	-2.6016612188586645	0.8171957311228096	0.6963086702943132	0.71756	0.7499	0.62187
ENSG00000007908	SELE	JTI_Liver	15	0.33380053838593143	27.319730519462794	21.631945560720716	5.6877849587420535	0.7344961867505678	0.6191278471703485	0.45748	0.3888	0.45123
ENSG00000007923	DNAJC11	JTI_Testis	27	0.09457029477461747	39.36561392453325	27.806592673458034	11.55902125107518	0.4835547276691035	0.1667587464336988	0.27944	0.327	0.05897
ENSG00000007933	FMO3	JTI_Pituitary	9	0.3874796495676987	63.71510055753626	27.886804940730375	35.82829561680588	0.14581721929246172	0.30976161265899615	0.37063	0.50967	0.00067
ENSG00000007944	MYLIP	JTI_Brain_Cerebellum	5	0.08554880931170382	53.241174479510946	27.542177741202288	25.698996738308672	0.2556334273620025	0.055803078007439555	0.13925	0.03659	0.00487
ENSG00000007968	E2F2	JTI_Thyroid	14	0.14513166035168334	49.14188505636858	28.770260559015007	20.371624497353572	0.31301768353129633	0.07235659608370548	0.67156	0.44932	0.01161
ENSG00000008018	PSMB1	JTI_Brain_Frontal_Cortex_BA9	11	0.22655099714648386	45.78542760554946	28.95251848193008	16.832909123619324	0.3663957764988965	0.055819098461341254	0.66519	0.51349	0.0215
ENSG00000008083	JARID2	JTI_Esophagus_Mucosa	48	0.06937127902517168	30.928240526892452	29.60712702577212	1.3211135011203574	0.6584831360070998	0.5887445508564106	0.63924	0.52656	0.24541
ENSG00000008118	CAMK1G	JTI_Brain_Cerebellum	26	0.17313770630917297	15.712164801819734	16.82183125634834	-1.1096664545286297	0.933986421003868	0.6763774842328686	0.86727	0.39757	0.93699
ENSG00000008128	CDK11A	JTI_Prostate	10	0.3467857247237155	9.866602846264795	21.702967038073716	-11.836364191808931	0.984147717906142	0.9304611820869881	0.99848	0.99047	0.99671
ENSG00000008130	NADK	JTI_Brain_Cerebellar_Hemisphere	17	0.24718141284014183	28.076880364445735	31.071416495880754	-2.9945361314350327	0.7187460157984618	0.5273645203097539	0.40287	0.53747	0.38932
ENSG00000008196	TFAP2B	JTI_Kidney_Cortex	30	0.27243243760129515	69.23779356186894	28.12317078525899	41.114622776609934	0.10613273309455086	0.46974771650079866	0.02625	0.39623	7.1e-5
ENSG00000008226	DLEC1	JTI_Nerve_Tibial	18	0.23160100818535004	94.12791385853232	31.30900754208007	62.818906316452264	0.022075493210449045	0.05120038813376652	0.09543	0.32146	1.0e-6
ENSG00000008256	CYTH3	JTI_Cells_Cultured_fibroblasts	14	0.14145087867211537	21.9594005900313	22.77174674661344	-0.8123461565821246	0.8391427324518866	0.7423480298295753	0.99199	0.93584	0.68212
ENSG00000008277	ADAM22	JTI_Ovary	7	0.2799626044997029	42.62885355585143	27.564186384410636	15.064667171440831	0.4216832908975227	0.7541887452834378	0.19439	0.61074	0.03518
ENSG00000008282	SYPL1	JTI_Heart_Left_Ventricle	12	0.1786194355018383	43.30091707561772	33.61985059696153	9.681066478656208	0.40951626302422384	0.1346553745788173	0.62929	0.06487	0.02793
ENSG00000008283	CYB561	JTI_Brain_Cortex	25	0.6286471762106621	135.04008715574835	32.99282173986816	102.04726541588018	0.0012094635020139513	0.015183787620770526	0.00521	0.00592	0.0
ENSG00000008294	SPAG9	JTI_Brain_Spinal_cord_cervical_c-1	1	0.13707070960002235	18.32793423551874	18.327934235518736	0.0	0.8988918393745097	0.558351038605055	0.50898	0.54055	0.92875
ENSG00000008300	CELSR3	JTI_Artery_Tibial	8	0.03985200894937846	26.850823415327966	20.072158074299093	6.778665341028876	0.7441678780922015	0.7612195777379089	0.52401	0.34311	0.44017
ENSG00000008311	AASS	JTI_Whole_Blood	7	0.07034827731628834	32.460939584357554	20.769249432903237	11.691690151454326	0.6258765979930724	0.863856826105879	0.88581	0.80099	0.20848
ENSG00000008323	PLEKHG6	JTI_Adipose_Subcutaneous	6	0.11862551698544238	36.315446687041714	32.21209508809589	4.103351598945814	0.544978482256667	0.46683851546639926	0.07439	0.02058	0.13102
ENSG00000008324	SS18L2	JTI_Adipose_Visceral_Omentum	12	0.10192192312207665	95.09348734167132	35.04314513352315	60.0503422081483	0.020694192916557306	0.01784057263702473	0.1034	0.09619	0.0
ENSG00000008382	MPND	JTI_Heart_Atrial_Appendage	32	0.22237805584561665	28.59282529610077	27.791424707144568	0.8014005889561427	0.7079338549338674	0.7602503219241881	0.33816	0.42403	0.33809
ENSG00000008394	MGST1	JTI_Esophagus_Mucosa	12	0.3837628840103638	30.074506720690955	26.959818809339023	3.114687911351956	0.6766269466406334	0.8192960366796882	0.7192	0.99923	0.26176
ENSG00000008405	CRY1	JTI_Testis	30	0.327591053575309	39.93185815962877	26.122347470964346	13.809510688664394	0.47250634788311363	0.6970750507934224	0.5092	0.38935	0.04345
ENSG00000008438	PGLYRP1	JTI_Brain_Cerebellum	2	0.08127492420472213	46.5552659399971	36.569055356507604	9.986210583489571	0.3536490878478814	0.6807430462629375	0.38529	0.44478	0.04502
ENSG00000008441	NFIX	JTI_Adrenal_Gland	16	0.07525827099395353	48.504226352896545	27.815872430079086	20.68835392281748	0.322717104020409	0.02143338618098122	0.39801	0.10113	0.01103
ENSG00000008513	ST3GAL1	JTI_Nerve_Tibial	2	0.21582451551069265	22.326092309190955	22.279631299723658	0.0464610094672908	0.8325106927245554	0.479462534395016	0.99068	0.57675	0.68142
ENSG00000008516	MMP25	JTI_Whole_Blood	52	0.3692889405597894	34.79406155162769	29.50130214048718	5.292759411140509	0.5765955774506474	0.6351303219685456	0.77777	0.60313	0.11934
ENSG00000008517	IL32	JTI_Pancreas	20	0.5031087665602131	55.23841939329136	29.47254580545226	25.76587358783912	0.2307474082296865	0.4478080079255472	0.03542	0.16764	0.00311
ENSG00000008710	PKD1	JTI_Testis	4	0.10332369522092419	40.34822191395724	23.816296062027362	16.531925851929913	0.4644620284495263	0.12589623295784008	0.07372	0.16558	0.06738
ENSG00000008735	MAPK8IP2	JTI_Brain_Cerebellum	10	0.1769735594723114	31.171211592265557	21.81526829060483	9.3559433016607	0.6533132958419848	0.30574080240072776	0.68966	0.3814	0.27225
ENSG00000008838	MED24	JTI_Nerve_Tibial	12	0.5375389814961978	55.0170222082569	19.907907166632093	35.109115041624854	0.23340902333753316	0.530228646950694	0.0722	0.0561	0.0019
ENSG00000008853	RHOBTB2	JTI_Brain_Cerebellum	15	0.1359655494629383	23.873400243663593	24.61690335650603	-0.7435031128424572	0.8035336828517592	0.3891772477015957	0.83334	0.33364	0.58132
ENSG00000008869	HEATR5B	JTI_Testis	8	0.091824548771917	44.276903830270356	24.40828027287236	19.868623557397992	0.39222254869045486	0.7242094021100576	0.21547	0.50256	0.02793
ENSG00000008952	SEC62	JTI_Skin_Sun_Exposed_Lower_leg	3	0.03437380911354025	37.137778222416735	25.037478115315604	12.100300107101074	0.5281313885864608	0.7101670539377866	0.78406	0.79574	0.14738
ENSG00000008988	RPS20	JTI_Brain_Cortex	13	0.2929075878211131	25.351382078715424	27.345953203245514	-1.9945711245301343	0.7745657836445468	0.33618893427648816	0.24965	0.11443	0.49938
ENSG00000009307	CSDE1	JTI_Breast_Mammary_Tissue	10	0.045419765595859876	38.82360295803234	28.32150786161365	10.502095096418675	0.4942426993961211	0.414542523674031	0.32331	0.21424	0.0718
ENSG00000009335	UBE3C	JTI_Testis	23	0.13114734588631494	85.23821999765184	30.510842497743056	54.727377499908826	0.03955503150323454	0.5175028386479791	0.10018	0.09321	4.0e-6
ENSG00000009413	REV3L	JTI_Artery_Tibial	22	0.2139496166201585	26.265227918668067	23.243841379899504	3.0213865387685654	0.756143124499798	0.2211909472116867	0.92176	0.05838	0.4463
ENSG00000009709	PAX7	JTI_Brain_Frontal_Cortex_BA9	9	0.09624923604526875	44.93633836725309	28.136479003381535	16.799859363871523	0.38079584346504786	0.3806553092229581	0.1688	0.17306	0.0231
ENSG00000009724	MASP2	JTI_Liver	3	0.1415583100965024	12.863484418081486	11.89592532073085	0.9675590973506344	0.9634208688585747	0.822834336874825	0.78112	0.74315	0.98371
ENSG00000009765	IYD	JTI_Stomach	4	0.09473827915958168	32.20944329146267	18.966065223156512	13.24337806830619	0.6312224883765986	0.45782829424190047	0.54632	0.35144	0.22426
ENSG00000009780	FAM76A	JTI_Small_Intestine_Terminal_Ileum	3	0.06863416236893519	42.12131464652866	28.11559269977952	14.005721946749155	0.43100786765072585	0.7669752785659278	0.1765	0.39046	0.07213
ENSG00000009790	TRAF3IP3	JTI_Whole_Blood	17	0.2980873491980072	112.64814203863644	33.93330123513875	78.71484080349776	0.006160421797750832	0.305038847817194	0.01349	0.00143	1.0e-6
ENSG00000009830	POMT2	JTI_Testis	39	0.281153174548035	29.561797507451818	23.82532640286617	5.7364711045856165	0.6874942671507134	0.08644906603209905	0.73358	0.12654	0.28188
ENSG00000009844	VTA1	JTI_Brain_Hippocampus	18	0.1841933259025695	42.280855226596685	23.158122382708765	19.122732843887917	0.428064321225908	0.35438270348780715	0.11606	0.183	0.04012
ENSG00000009950	MLXIPL	JTI_Skin_Not_Sun_Exposed_Suprapubic	20	0.38186527382690255	65.54973837701745	30.01849290062717	35.531245476390275	0.13141097013220754	0.6921834577949311	0.03294	0.7054	0.00038
ENSG00000009954	BAZ1B	JTI_Thyroid	1	0.062301805657633276	40.96266722710693	40.96266722710696	0.0	0.4527186136067634	0.4451362405766956	0.95066	0.43353	0.32549
ENSG00000010017	RANBP9	JTI_Artery_Aorta	16	0.3064674266923743	62.43398018803061	33.454047805638574	28.97993238239204	0.1566571964996615	0.06665454405775041	0.23402	0.28152	0.00086
ENSG00000010030	ETV7	JTI_Whole_Blood	26	0.431973295926517	39.484452924206366	27.597975692156936	11.886477232049387	0.48122584953899644	0.23893384189103453	0.03254	0.03214	0.05388
ENSG00000010072	SPRTN	JTI_Brain_Amygdala	2	0.10929601507063583	45.452344203017795	31.58194356791039	13.8704006351073	0.3720023160900521	0.9672201953302872	0.40739	0.71006	0.04385
ENSG00000010165	METTL13	JTI_Brain_Cerebellum	11	0.3395662565100376	56.95838921483205	30.33726246155453	26.621126753277544	0.2108774652720252	0.4445236270492879	0.19455	0.35022	0.00144
ENSG00000010219	DYRK4	JTI_Brain_Cerebellum	3	0.2955473055748392	64.01683081349192	39.46606950709916	24.550761306392715	0.14335909403437228	0.4692501038847111	0.33314	0.52564	0.00251
ENSG00000010244	ZNF207	JTI_Brain_Hypothalamus	1	0.04219741685186813	19.087632039377418	19.087632039377407	0.0	0.8873722176366022	0.8853879113539569	0.94943	0.96055	0.92127
ENSG00000010256	UQCRC1	JTI_Small_Intestine_Terminal_Ileum	6	0.03698356386512409	15.735312965747251	18.39347270654231	-2.6581597407950563	0.9337086965480109	0.9222620773113653	0.80269	0.93473	0.95043
ENSG00000010270	STARD3NL	JTI_Thyroid	11	0.5529979445281632	54.41244840543726	35.48153300403135	18.930915401405905	0.2407996695129149	0.8904373731124274	0.034	0.97941	0.00435
ENSG00000010278	CD9	JTI_Whole_Blood	49	0.24764594381670701	27.335204739704448	28.75762014319286	-1.4224154034884595	0.7341758674351275	0.8619824399476128	0.44621	0.68699	0.37602
ENSG00000010282	HHATL	JTI_Brain_Cerebellum	14	0.29083176467626404	44.72163929762824	25.62311697759361	19.098522320034675	0.38449301825075255	0.291507965282806	0.0581	0.05928	0.01992
ENSG00000010292	NCAPD2	JTI_Whole_Blood	12	0.3010875274206142	45.46444014306176	21.149687519224926	24.31475262383687	0.37179775388303	0.09011785589581961	0.15382	0.06611	0.01615
ENSG00000010295	IFFO1	JTI_Whole_Blood	5	0.16316136462925512	55.5732372697531	31.153850128408383	24.419387141344888	0.2267676632320863	0.2870042986595887	0.67211	0.81305	0.00479
ENSG00000010310	GIPR	JTI_Brain_Hippocampus	5	0.12902315420820143	38.287941966433834	25.68676084796001	12.601181118473868	0.5049085073513137	0.7647800705936811	0.66581	0.91947	0.08952
ENSG00000010318	PHF7	JTI_Brain_Putamen_basal_ganglia	5	0.12848171270201567	33.50330597489158	29.422941590122505	4.080364384769075	0.6037732566734721	0.7138300839965246	0.19741	0.33632	0.23797
ENSG00000010319	SEMA3G	JTI_Brain_Cerebellar_Hemisphere	6	0.0912047145489603	33.93321582646677	32.130003265061404	1.8032125614053838	0.5946925913952941	0.665470442316501	0.72444	0.70446	0.18455
ENSG00000010322	NISCH	JTI_Kidney_Cortex	13	0.2535575836937921	27.711033883761374	27.772622554274985	-0.06158867051363541	0.7263752662726064	0.5766078484885653	0.37866	0.31402	0.38601
ENSG00000010327	STAB1	JTI_Testis	13	0.08722636288134282	41.570534973722054	25.050395920957737	16.52013905276433	0.4412561268510095	0.5012669098399574	0.2878	0.6493	0.04514
ENSG00000010361	FUZ	JTI_Muscle_Skeletal	25	0.18513421737585922	45.53919224041365	21.058899243794645	24.48029299661906	0.37053517655209506	0.8212055730584485	0.1253	0.61227	0.01582
ENSG00000010379	SLC6A13	JTI_Liver	8	0.2987559600234388	46.152204598973775	24.685919209707656	21.466285389266144	0.36028586731969	0.25534132065601683	0.03961	0.70183	0.01607
ENSG00000010438	PRSS3	JTI_Brain_Cortex	9	0.36021592215234693	61.842395937497315	30.01514576210132	31.82725017539603	0.16188805373417206	0.5854501839495875	0.34028	0.52595	0.0011
ENSG00000010539	ZNF200	JTI_Brain_Cerebellum	8	0.27948363639518936	54.63127148913219	28.763888033780386	25.86738345535181	0.2381038774423323	0.25311615836607554	0.39916	0.70737	0.00287
ENSG00000010610	CD4	JTI_Testis	17	0.2778784779092213	62.74491532875458	35.191070352558036	27.55384497619631	0.15396550691413638	0.4811172404674981	0.0129	0.04131	0.00151
ENSG00000010626	LRRC23	JTI_Cells_EBV-transformed_lymphocytes	13	0.5043377019873206	94.58537698723266	32.744096315084875	61.841280672147924	0.021410564260540242	0.09357575432877283	0.07558	0.00634	4.9e-5
ENSG00000010704	HFE	JTI_Nerve_Tibial	16	0.1557147090339088	32.46177960481388	30.8326012940526	1.6291783107612654	0.6258587484828935	0.9050031359413642	0.79403	0.63003	0.21015
ENSG00000010803	SCMH1	JTI_Artery_Aorta	12	0.21176903204959077	38.68518260930139	22.93213821654364	15.753044392757777	0.4969892430876914	0.8655931020769092	0.28166	0.84536	0.08448
ENSG00000010810	FYN	JTI_Cells_Cultured_fibroblasts	22	0.10115452409788911	33.081190819655724	22.581933370615765	10.499257449039957	0.6127115816098045	0.8190794248426756	0.19113	0.78212	0.17444
ENSG00000010818	HIVEP2	JTI_Pituitary	20	0.07620369947360045	50.44693114273369	20.87982963453349	29.56710150820018	0.2938169883995308	0.965416995573226	0.06693	0.94872	0.00559
ENSG00000010932	FMO1	JTI_Kidney_Cortex	23	0.2276298157142406	20.414331137200396	26.55180804401494	-6.1374769068145465	0.8659595421306434	0.6873200133646646	0.85203	0.4441	0.77098
ENSG00000011007	ELOA	JTI_Spleen	7	0.1841396399601688	50.5523819456806	22.84365026040825	27.708731685272323	0.29230368075020546	0.0820475867895455	0.05633	0.0196	0.00546
ENSG00000011009	LYPLA2	JTI_Brain_Cerebellar_Hemisphere	6	0.035647693707583375	44.18634251928057	33.86599923783216	10.320343281448421	0.39380818103243814	0.3041089373461416	0.23267	0.75194	0.02904
ENSG00000011021	CLCN6	JTI_Whole_Blood	28	0.3266326573717475	30.762365143860727	25.139041049734555	5.6233240941261435	0.6620115209300386	0.27395560925370954	0.27218	0.28352	0.24473
ENSG00000011028	MRC2	JTI_Esophagus_Mucosa	20	0.3153052177834441	24.69540575739249	30.09180737662777	-5.396401619235261	0.7875605087135824	0.969930406875948	0.75906	0.94969	0.50959
ENSG00000011083	SLC6A7	JTI_Artery_Tibial	14	0.3820566929109612	22.543382216909432	19.79357549455015	2.749806722359291	0.8285359365209387	0.8524262102162543	0.99108	0.96379	0.61435
ENSG00000011105	TSPAN9	JTI_Adrenal_Gland	66	0.6499361279889297	38.45326530682994	22.234724090232596	16.218541216597337	0.5016060510398734	0.7866989810967566	0.03457	0.40877	0.0582
ENSG00000011114	BTBD7	JTI_Testis	17	0.2047747550757324	50.87109632887402	22.09566923481875	28.775427094055274	0.28776449551350236	0.0627115468272317	0.18356	0.22537	0.00426
ENSG00000011132	APBA3	JTI_Pancreas	41	0.15899865579432587	62.10747459713972	26.44627913481372	35.661195462325864	0.15952630602948822	0.0693828091542032	0.00724	0.16817	0.00017
ENSG00000011143	MKS1	JTI_Skin_Not_Sun_Exposed_Suprapubic	13	0.10926699880230391	58.39873307836277	29.061640116215386	29.33709296214731	0.1953146009141385	0.2926156239057056	0.37436	0.45315	0.00186
ENSG00000011198	ABHD5	JTI_Brain_Substantia_nigra	5	0.13155691666356079	39.504009515553776	23.163699782749674	16.340309732804034	0.48084311049608475	0.19167882392418556	0.00036	0.29362	0.08283
ENSG00000011243	AKAP8L	JTI_Artery_Aorta	4	0.058414996971894756	16.78252268856211	16.853464193203152	-0.07094150464104076	0.9205174417048114	0.7440055143570584	0.97084	0.33978	0.91672
ENSG00000011258	MBTD1	JTI_Cells_EBV-transformed_lymphocytes	3	0.08366424891701785	33.217053469557214	27.829305429473678	5.387748040083597	0.609832524715961	0.7560351674230499	0.97805	0.94924	0.20426
ENSG00000011260	UTP18	JTI_Muscle_Skeletal	16	0.34821346004821097	54.59999874875433	27.65833181297681	26.94166693577751	0.23848769534764797	0.12478633506023629	0.37888	0.079	0.00169
ENSG00000011275	RNF216	JTI_Testis	16	0.0845988069464068	20.79361435282284	24.59912410247829	-3.805509749655462	0.8595542874789328	0.587429347880258	0.88644	0.39584	0.79123
ENSG00000011295	TTC19	JTI_Cells_Cultured_fibroblasts	21	0.39459324935731155	78.7076400173156	28.976458351899307	49.73118166541629	0.059816788805567414	0.007201303643112354	0.07509	0.10984	1.3e-5
ENSG00000011304	PTBP1	JTI_Kidney_Cortex	3	0.14934663637907186	53.21149857393766	33.19777499786724	20.013723576070362	0.256018166669978	0.3625429369431082	0.21884	0.58084	0.01597
ENSG00000011332	DPF1	JTI_Skin_Sun_Exposed_Lower_leg	9	0.14595535190011938	30.331578611335086	22.440387989542558	7.8911906217925045	0.6711685571842776	0.9928297762040844	0.61368	0.97182	0.29079
ENSG00000011347	SYT7	JTI_Brain_Cerebellar_Hemisphere	5	0.15390149523000335	43.883327037259875	35.87432423579162	8.009002801468286	0.3991421496235091	0.4039313382060806	0.39627	0.12364	0.04192
ENSG00000011376	LARS2	JTI_Brain_Cortex	19	0.4769734288812122	32.63895075422735	22.179341656731932	10.45960909749544	0.6220951214188296	0.670119692462691	0.70236	0.88896	0.17827
ENSG00000011405	PIK3C2A	JTI_Kidney_Cortex	24	0.12285378186074997	42.42580480699524	23.416390881618234	19.009413925377043	0.42539984435646067	0.09198368736473744	0.71028	0.18802	0.0281
ENSG00000011422	PLAUR	JTI_Skin_Not_Sun_Exposed_Suprapubic	8	0.05540791228838753	32.303710192014414	22.261408748615175	10.04230144339922	0.6292183057453188	0.5243899848885548	0.16343	0.42774	0.22793
ENSG00000011426	ANLN	JTI_Esophagus_Mucosa	5	0.30802539821471925	58.2483381069511	26.891341930054946	31.356996176896136	0.19689469750046448	0.3099937766425913	0.42136	0.1691	0.00207
ENSG00000011451	WIZ	JTI_Small_Intestine_Terminal_Ileum	8	0.05675279553852547	27.800344637735616	24.215089720762997	3.5852549169726227	0.7245159222737325	0.27001873291582856	0.77376	0.48172	0.3941
ENSG00000011454	RABGAP1	JTI_Brain_Spinal_cord_cervical_c-1	4	0.1262014257467303	83.4062779907901	48.8217307789037	34.584547211886466	0.044481388968147295	0.05148966690526478	0.07049	0.08856	0.00012
ENSG00000011465	DCN	JTI_Cells_Cultured_fibroblasts	9	0.2118078371201326	26.891966820203915	29.29695579101116	-2.4049889708072585	0.7433220501294442	0.6688147145475434	0.7725	0.84457	0.4249
ENSG00000011478	QPCTL	JTI_Cells_EBV-transformed_lymphocytes	17	0.15146054468859396	26.81030147768213	27.435876321924432	-0.6255748442422866	0.7450003817446169	0.6541101928643049	0.47355	0.76907	0.43578
ENSG00000011485	PPP5C	JTI_Spleen	11	0.46854180714867016	62.74153252106487	38.25495133925349	24.486581181811406	0.15399457933954686	0.3585239226554343	0.59622	0.24174	0.00178
ENSG00000011523	CEP68	JTI_Heart_Atrial_Appendage	6	0.48078405880092434	51.987544379985586	26.39798158150801	25.589562798477587	0.2722733577551331	0.25675257649317856	0.22552	0.32479	0.00763
ENSG00000011566	MAP4K3	JTI_Small_Intestine_Terminal_Ileum	24	0.07091544035102786	34.67611067986437	22.284666928315065	12.391443751549255	0.5790675096716281	0.5441102974933234	0.41874	0.62958	0.13387
ENSG00000011590	ZBTB32	JTI_Thyroid	13	0.35437495004822966	47.25534765855738	28.41536701268494	18.83998064587248	0.34231603249718323	0.8532221990547784	0.51638	0.7918	0.01266
ENSG00000011600	TYROBP	JTI_Brain_Hypothalamus	12	0.03821495531223188	28.178377431703705	32.90369240949429	-4.725314977790564	0.7166236729064702	0.8650993005209285	0.66754	0.88683	0.40188
ENSG00000011638	TMEM159	JTI_Cells_Cultured_fibroblasts	29	0.3171605257268398	31.335121141963338	17.849135844394304	13.485985297569052	0.6498250850128224	0.42245797427371407	0.73354	0.39503	0.21671
ENSG00000012048	BRCA1	JTI_Liver	5	0.21544141182190124	33.22162378821279	23.640045260172766	9.581578528039998	0.6097357092219383	0.8694880539933766	0.76357	0.80531	0.18796
ENSG00000012061	ERCC1	JTI_Testis	14	0.3539785661811287	31.27818148962723	27.166938423794818	4.111243065832469	0.6510368682823182	0.4705907333944861	0.58927	0.52712	0.21532
ENSG00000012124	CD22	JTI_Pituitary	20	0.5658775214712958	26.401993519428657	20.57470566519449	5.827287854234146	0.7533573236035862	0.36180973308267966	0.85429	0.3052	0.40364
ENSG00000012171	SEMA3B	JTI_Kidney_Cortex	5	0.09667348907166201	13.547433894734175	14.536064913157912	-0.9886310184237421	0.9572229361658763	0.9384801738937172	0.98909	0.90173	0.97035
ENSG00000012223	LTF	JTI_Brain_Spinal_cord_cervical_c-1	2	0.33576973263743415	29.040338246498983	19.284085284995616	9.756252961503371	0.6985129066248374	0.5598079604686147	0.70423	0.25235	0.44946
ENSG00000012232	EXTL3	JTI_Heart_Atrial_Appendage	7	0.1934891068582764	31.608399265915313	23.491155126716908	8.117244139198421	0.644009151487334	0.5361245170793224	0.3897	0.51136	0.23668
ENSG00000012504	NR1H4	JTI_Pituitary	6	0.055507447355834974	49.81914321577764	28.04260459402856	21.77653862174906	0.30294431918141645	0.8229937596494075	0.13932	0.45654	0.00739
ENSG00000012660	ELOVL5	JTI_Brain_Caudate_basal_ganglia	4	0.21285954910986363	34.911943464295845	33.36944123218222	1.5425022321135584	0.5741277546893372	0.6855081333543803	0.41686	0.22996	0.16796
ENSG00000012779	ALOX5	JTI_Brain_Cerebellar_Hemisphere	21	0.31172071649477484	32.198049441237714	31.657447005025066	0.5406024362126199	0.6314647602855857	0.7997283242674981	0.9601	0.70463	0.2255
ENSG00000012822	CALCOCO1	JTI_Skin_Sun_Exposed_Lower_leg	3	0.05501555864891416	33.089296487437366	32.93837427482524	0.15092221261212477	0.6125397616066438	0.3091027201460214	0.71536	0.52601	0.23462
ENSG00000012963	UBR7	JTI_Brain_Spinal_cord_cervical_c-1	8	0.11568117811219782	22.067233141299027	19.500143229081353	2.567089912217678	0.8372024966377888	0.34363942240729833	0.76964	0.49232	0.68263
ENSG00000012983	MAP4K5	JTI_Testis	24	0.23723819157483833	51.98627174681609	27.046025721229096	24.940246025586937	0.2722906543338633	0.08649005633918834	0.02031	0.00552	0.00293
ENSG00000013016	EHD3	JTI_Esophagus_Mucosa	20	0.3564219613056813	37.51109924484481	28.652421731591538	8.858677513253362	0.5205479147925329	0.3087258065451179	0.73008	0.73628	0.08718
ENSG00000013275	PSMC4	JTI_Minor_Salivary_Gland	6	0.06272723115151138	35.28851559497576	27.133813619612056	8.154701975363709	0.5662631073259764	0.6608136913776163	0.4827	0.35918	0.18907
ENSG00000013288	MAN2B2	JTI_Adipose_Visceral_Omentum	14	0.3424973427325982	34.444463056444384	19.137384873692373	15.307078182752004	0.5839296644976637	0.18478894342748198	0.10787	0.1625	0.1308
ENSG00000013293	SLC7A14	JTI_Pituitary	9	0.26670922961020066	90.04350120901421	28.319236890068108	61.72426431894628	0.028937166520694307	0.2720469565141611	0.11289	0.23546	2.0e-6
ENSG00000013297	CLDN11	JTI_Muscle_Skeletal	6	0.17726636555946582	48.5502569957985	27.435577752670785	21.114679243127824	0.3220099552972655	0.3474310007426496	0.24526	0.27853	0.01352
ENSG00000013306	SLC25A39	JTI_Brain_Cerebellum	24	0.5240570824683412	49.32211840309092	27.69551972016028	21.626598682930794	0.3103139522663374	0.12413478269167288	0.94538	0.22644	0.00894
ENSG00000013364	MVP	JTI_Cells_Cultured_fibroblasts	12	0.16570008010067552	39.49967380086433	28.986667323215965	10.513006477648366	0.4809279516251713	0.3999191589388499	0.76731	0.84108	0.0673
ENSG00000013374	NUB1	JTI_Testis	14	0.17501131631483047	56.98641489667603	30.032182037592325	26.954232859083774	0.21056539878633135	0.42737389265580716	0.13961	0.6906	0.00127
ENSG00000013375	PGM3	JTI_Testis	5	0.11375613396768626	48.35775631171185	29.02456686374889	19.33318944796296	0.3249744754423102	0.5751595555076924	0.03494	0.29722	0.01986
ENSG00000013392	RWDD2A	JTI_Colon_Transverse	22	0.14862567129927118	6.9284121649888615	25.750639533416518	-18.822227368427672	0.9951710622302896	0.9914422136097515	0.99216	0.98939	0.99987
ENSG00000013441	CLK1	JTI_Brain_Substantia_nigra	7	0.07793098750388941	12.825501228438792	21.137638212591977	-8.312136984153208	0.9637488613720444	0.9811213922128226	0.63245	0.97449	0.98271
ENSG00000013503	POLR3B	JTI_Muscle_Skeletal	21	0.06978574153269383	41.05972596291069	21.63939875127585	19.420327211634806	0.45087788878490975	1.0	0.11414	-1	0.03611
ENSG00000013523	ANGEL1	JTI_Pancreas	8	0.4297718143150702	57.14811473122195	17.90936337028759	39.238751360934394	0.20877210243293018	0.558496323949243	0.07036	0.12063	0.00186
ENSG00000013561	RNF14	JTI_Cells_Cultured_fibroblasts	17	0.3703739187574474	68.15262924147356	18.62461630563188	49.52801293584168	0.11308707489021366	0.08803118690649767	0.00145	0.08397	0.00032
ENSG00000013573	DDX11	JTI_Adipose_Subcutaneous	40	0.8294605074581298	74.03481008518001	35.360801946816515	38.674008138363554	0.07971280129161636	0.7602846805337204	0.17219	0.56622	0.00045
ENSG00000013583	HEBP1	JTI_Esophagus_Muscularis	34	0.3992235025605581	52.078641927359364	25.25119464226011	26.82744728509924	0.2710373734356467	0.31523963654377185	0.00082	0.03773	0.00232
ENSG00000013588	GPRC5A	JTI_Pancreas	34	0.2294572186800381	41.853752314829045	25.811956846372652	16.041795468456268	0.435969750068263	0.6729566214978012	0.42369	0.55182	0.0279
ENSG00000013725	CD6	JTI_Brain_Cortex	6	0.5622262503621345	65.75793972176464	36.30609027136976	29.451849450394867	0.12985618174256813	0.564024677943512	0.46028	0.76763	0.001
ENSG00000013810	TACC3	JTI_Brain_Cerebellum	9	0.3239485871551407	49.11248324241969	24.25656886487718	24.855914377542508	0.3134603296047255	0.2539428476372921	0.64689	0.25176	0.00996
ENSG00000014123	UFL1	JTI_Brain_Cerebellar_Hemisphere	7	0.1534231274415331	67.0074912391591	35.19372232440276	31.813768914756345	0.12085488250031425	0.6364079067977589	0.37498	0.49542	0.00051
ENSG00000014138	POLA2	JTI_Testis	7	0.4883291229273272	33.37397617591403	19.375432717769595	13.998543458144448	0.6065096739541256	0.3529739221668768	0.53727	0.38785	0.21181
ENSG00000014164	ZC3H3	JTI_Adipose_Visceral_Omentum	31	0.6847875681457467	66.50973067509364	29.79927893327352	36.710451741820044	0.12437354768737532	0.23327066433859187	0.1749	0.07642	8.1e-5
ENSG00000014216	CAPN1	JTI_Artery_Tibial	18	0.20198011020074735	64.67065758914019	29.020134036423347	35.650523552716855	0.13815369309769013	0.2777419445560897	0.20746	0.22857	0.0005
ENSG00000014257	ACPP	JTI_Brain_Nucleus_accumbens_basal_ganglia	2	0.3502129490271723	18.6620594390533	18.35353939574606	0.3085200433072563	0.8938947558815975	0.9093866049961912	0.97426	0.01201	0.8878
ENSG00000014641	MDH1	JTI_Adipose_Subcutaneous	11	0.46576448842008367	83.87229749627868	27.039588948543045	56.8327085477355	0.043177031575902566	0.20385578192870393	0.07291	0.15267	2.8e-5
ENSG00000014824	SLC30A9	JTI_Brain_Substantia_nigra	12	0.19289230980874308	51.03881303104946	23.899108329534418	27.13970470151495	0.28539673015773126	0.01842703360772058	0.17848	0.03519	0.00791
ENSG00000014914	MTMR11	JTI_Pancreas	12	0.12571110971101437	86.37566404763493	34.48135032908961	51.894313718545455	0.036756190874359655	0.020330794246872133	0.01688	0.04489	3.0e-6
ENSG00000014919	COX15	JTI_Brain_Substantia_nigra	5	0.14119599446729875	35.95683904280503	21.631691033763097	14.325148009041962	0.5523821696362394	0.4896040263076467	0.3938	0.33961	0.13317
ENSG00000015133	CCDC88C	JTI_Adipose_Subcutaneous	26	0.28410250632509415	33.46071870725274	28.319902685945344	5.1408160213074465	0.6046741139292784	0.8524358819396831	0.26928	0.89386	0.15981
ENSG00000015153	YAF2	JTI_Cells_Cultured_fibroblasts	20	0.11741006552504281	45.404870731981546	28.57924909200333	16.82562163997822	0.37280586824236395	0.668136500621517	0.62381	0.66681	0.01777
ENSG00000015171	ZMYND11	JTI_Testis	4	0.06342126720152268	32.74490435422807	23.81716997741432	8.927734376813731	0.6198454578413001	0.7901859362922843	0.07656	0.47856	0.24001
ENSG00000015413	DPEP1	JTI_Testis	5	0.18686352392887498	40.55569407520433	32.531946584110294	8.023747491093989	0.46047949005947864	0.5139572079604867	0.63885	0.72913	0.06994
ENSG00000015475	BID	JTI_Brain_Cortex	4	0.21200628363229446	24.03305613136949	19.82990003205325	4.203156099316185	0.8004602112708434	0.9205009202173511	0.06478	0.18989	0.69288
ENSG00000015479	MATR3	JTI_Ovary	11	0.06827892538793741	26.078295069724664	24.372193738972776	1.706101330751982	0.7599393079069285	0.4939915657333528	0.4195	0.49691	0.48434
ENSG00000015520	NPC1L1	JTI_Ovary	55	0.1348720242710326	1.4937035177689957	24.58394576498676	-23.090242247217763	0.9999836832881444	0.9991587356819369	1.0	0.99984	1.0
ENSG00000015532	XYLT2	JTI_Artery_Aorta	14	0.22143053909114319	43.065397203698055	19.6704988534162	23.39489835028184	0.41375644592093636	0.28897597931644015	0.2477	0.57939	0.02861
ENSG00000015592	STMN4	JTI_Brain_Spinal_cord_cervical_c-1	15	0.680987320250102	37.20978083927383	26.27111635565034	10.93866448362345	0.5266654836515539	0.27877814084147	0.35594	0.64419	0.08928
ENSG00000015676	NUDCD3	JTI_Thyroid	29	0.44732662922624944	59.1633655860853	19.45565016278557	39.707715423299796	0.1874403651449916	0.09774719996783875	0.00931	0.01282	0.0015
ENSG00000016082	ISL1	JTI_Breast_Mammary_Tissue	12	0.03092260775945581	17.930558443859823	28.61868550846253	-10.688127064602693	0.9046893919199842	0.5073957934779718	0.89837	0.34477	0.89684
ENSG00000016391	CHDH	JTI_Nerve_Tibial	8	0.33192401962975426	48.21664474341696	28.860808951991572	19.355835791425367	0.3271596428671161	0.6061756049266931	0.48184	0.61763	0.01463
ENSG00000016402	IL20RA	JTI_Esophagus_Mucosa	24	0.2203446911029533	44.96608638747997	26.66145997526749	18.30462641221236	0.38028534686905513	0.40816501660724513	0.26398	0.19907	0.01491
ENSG00000016490	CLCA1	JTI_Testis	4	0.0350650549405707	41.22483040144365	24.314211222538596	16.910619178904962	0.4477557815644278	0.4033203869007923	0.09088	0.13038	0.06406
ENSG00000016602	CLCA4	JTI_Brain_Caudate_basal_ganglia	29	0.1256326460011351	27.127529005989018	27.742124814695792	-0.6145958087067698	0.7384688281989908	0.09592309358796323	0.37712	0.09674	0.3963
ENSG00000016864	GLT8D1	JTI_Kidney_Cortex	1	0.11113428089877006	38.965485842156426	38.96548584215639	0.0	0.49143455274278974	0.7212012086104184	0.57602	0.69447	0.29284
ENSG00000017260	ATP2C1	JTI_Brain_Putamen_basal_ganglia	1	0.15156337090421693	46.887258544417456	46.887258544417406	0.0	0.34824386289362375	0.4276977731488386	0.57534	0.98986	0.22884
ENSG00000017427	IGF1	JTI_Adrenal_Gland	16	0.040068282073429363	28.178242288845745	28.22013998862928	-0.04189769978354053	0.7166265003762275	0.8838358169599667	0.28381	0.77265	0.34126
ENSG00000017797	RALBP1	JTI_Whole_Blood	14	0.41459122924206737	23.028613386104368	17.316778538898905	5.711834847205482	0.8195444535235235	0.44696613135348207	0.98421	0.5396	0.62144
ENSG00000018189	RUFY3	JTI_Cells_Cultured_fibroblasts	9	0.1417381165395148	45.65984148401679	34.35462003746112	11.30522144655569	0.3685032179202259	0.5822263142607975	0.30424	0.60933	0.02754
ENSG00000018236	CNTN1	JTI_Skin_Sun_Exposed_Lower_leg	22	0.6821701417933362	46.60442058381766	25.253585231937357	21.350835351880296	0.3528452911477587	0.7008941554220706	0.13992	0.82029	0.01588
ENSG00000018280	SLC11A1	JTI_Whole_Blood	14	0.19373640559120187	20.656583564039597	15.671391912356599	4.985191651683005	0.8618823388204362	0.7392110514212143	0.74046	0.71396	0.7368
ENSG00000018408	WWTR1	JTI_Testis	19	0.12980539931698284	23.690235925638795	28.99895419102653	-5.308718265387721	0.8070416403567257	0.4454652810264167	0.78632	0.51917	0.59597
ENSG00000018510	AGPS	JTI_Brain_Spinal_cord_cervical_c-1	19	0.19934069216630818	15.453392891559286	36.67309108465892	-21.21969819309959	0.9370496278948435	0.48468782849184144	0.92346	0.7297	0.95188
ENSG00000018625	ATP1A2	JTI_Colon_Sigmoid	18	0.12043158854013604	18.508008039922625	23.072386318349974	-4.564378278427367	0.8962124206834211	0.9222069552727447	0.82579	0.97127	0.81743
ENSG00000018699	TTC27	JTI_Cells_Cultured_fibroblasts	26	0.5466003808649321	29.590018701559615	34.58972910471673	-4.999710403157126	0.6868968707711186	0.27108379958308787	0.82606	0.82596	0.27461
ENSG00000018869	ZNF582	JTI_Pituitary	18	0.19527887676413958	21.05009779292986	23.4190415012501	-2.368943708320262	0.8551553731169597	0.7962369327296528	0.86155	0.64022	0.73871
ENSG00000019102	VSIG2	JTI_Brain_Frontal_Cortex_BA9	10	0.18309003864557258	44.31186020185874	20.688306679004203	23.62355352285454	0.39161155219257643	0.46927059887876127	0.10476	0.4087	0.02177
ENSG00000019144	PHLDB1	JTI_Brain_Cerebellum	18	0.3395871343947801	109.63326919585234	32.455430622983364	77.17783857286894	0.007620325928926176	0.6409663506078126	0.01037	0.26326	0.0
ENSG00000019169	MARCO	JTI_Whole_Blood	28	0.2652899350368939	64.05572074621496	28.24681753498872	35.80890321122636	0.14304485357629032	0.176325774945964	0.00826	0.25405	0.00018
ENSG00000019186	CYP24A1	JTI_Brain_Cortex	2	0.29589815762571847	38.39334473173617	37.62976191267682	0.7635828190592857	0.5028019285834451	0.7341859378577567	0.74209	0.81601	0.15661
ENSG00000019485	PRDM11	JTI_Thyroid	3	0.3029220718402639	37.76666125239684	35.72388756588108	2.0427736865158024	0.5153813894491591	0.4234991537600806	0.06463	0.91631	0.12135
ENSG00000019505	SYT13	JTI_Thyroid	27	0.4930234775101935	29.631309432263144	32.22057701728871	-2.589267585025557	0.6860226357484339	0.4338551627872229	0.55865	0.74536	0.25889
ENSG00000019549	SNAI2	JTI_Minor_Salivary_Gland	16	0.040827191772293166	11.99061681943638	21.06226589934294	-9.071649079906571	0.9705287465857263	0.5012581970453853	0.97347	0.61355	0.991
ENSG00000019582	CD74	JTI_Pituitary	13	0.046696711745548236	29.396736825330482	31.052176319131082	-1.6554394938005759	0.6909862635852171	0.7929778191226028	0.3118	0.72158	0.33811
ENSG00000019991	HGF	JTI_Adipose_Subcutaneous	1	0.0316427365556452	24.691013294438815	24.691013294438797	0.0	0.7876468135425524	0.9610782385897014	0.31354	0.91753	0.78836
ENSG00000019995	ZRANB1	JTI_Muscle_Skeletal	8	0.04895694851769372	50.314970363212005	21.759595671777255	28.555374691434825	0.2957187675899738	0.3725697691884805	0.08548	0.19635	0.00741
ENSG00000020129	NCDN	JTI_Brain_Cerebellar_Hemisphere	3	0.05832700184669869	38.335658616052534	32.97490342157053	5.36075519448202	0.5039543738044826	0.7457711880960597	0.56785	0.66043	0.14057
ENSG00000020181	ADGRA2	JTI_Cells_Cultured_fibroblasts	12	0.1582078446027252	82.77258082403429	28.48471038930896	54.28787043472538	0.04631351415362203	0.011695664443863713	0.00622	0.01126	5.0e-6
ENSG00000020256	ZFP64	JTI_Cells_Cultured_fibroblasts	12	0.1700111989593315	38.16549266900904	20.32089074062525	17.844601928383785	0.5073605041873305	0.2532757509405373	0.07244	0.16989	0.08014
ENSG00000020426	MNAT1	JTI_Cells_EBV-transformed_lymphocytes	3	0.08242831787038876	61.45703338188846	59.28326682696152	2.1737665549269134	0.16537380715163594	0.9677385861718351	0.07325	0.98966	0.00722
ENSG00000020577	SAMD4A	JTI_Brain_Cerebellar_Hemisphere	5	0.14069011409488366	24.974938230821326	21.665401866162735	3.309536364658582	0.7820483419619214	0.6477603141058662	0.922	0.54709	0.5022
ENSG00000020633	RUNX3	JTI_Kidney_Cortex	14	0.11388884582183165	36.034498771284014	22.172865878523755	13.861632892760243	0.5507760748952967	0.6390472547228718	0.30746	0.41306	0.10085
ENSG00000020922	MRE11	JTI_Nerve_Tibial	29	0.6768276087091943	49.50636299097764	27.736064696543178	21.770298294434493	0.3075672774987339	0.41255243446554546	0.28224	0.34657	0.00944
ENSG00000021300	PLEKHB1	JTI_Pancreas	9	0.3006208509245455	34.81876157070327	19.915556103395954	14.90320546730732	0.5760782666109266	0.3896315321166793	0.75064	0.29494	0.1398
ENSG00000021355	SERPINB1	JTI_Cells_Cultured_fibroblasts	11	0.2683839034652318	25.56764068752251	24.490789097570694	1.0768515899518156	0.7702379353933185	0.8274629894120159	0.65565	0.80429	0.48355
ENSG00000021461	CYP3A43	JTI_Prostate	5	0.04691741718754544	55.15193292911505	46.10824418709408	9.043688742021002	0.2317842886059219	0.5134329963259583	0.39602	0.3809	0.00948
ENSG00000021488	SLC7A9	JTI_Brain_Cerebellar_Hemisphere	10	0.5795230115544469	38.84002972703387	21.847589453188622	16.992440273845226	0.4939172110220687	0.4624809961094625	0.65108	0.17736	0.07068
ENSG00000021574	SPAST	JTI_Brain_Spinal_cord_cervical_c-1	41	0.17117205874712235	35.119013366897256	26.834508939662324	8.284504427234957	0.5697995014174949	0.7905966940260025	0.26262	0.67406	0.12822
ENSG00000021645	NRXN3	JTI_Brain_Spinal_cord_cervical_c-1	29	0.17159776717131123	28.74963414011746	24.708817439439226	4.040816700678287	0.7046368980333194	0.3859834173700258	0.57251	0.31674	0.34801
ENSG00000021762	OSBPL5	JTI_Skin_Sun_Exposed_Lower_leg	20	0.3148976827274521	33.069890834801996	21.570412481101403	11.49947835370059	0.6129511241739298	0.3834423590558993	0.81931	0.55907	0.16025
ENSG00000021776	AQR	JTI_Testis	16	0.11077495011812734	36.1607882042526	24.188162709862358	11.972625494390137	0.5481674887026395	0.38211174707073386	0.20779	0.21002	0.10071
ENSG00000021826	CPS1	JTI_Cells_Cultured_fibroblasts	27	0.36012042506998226	55.03516372940819	25.709090268803994	29.32607346060425	0.23319002607768016	0.5217367337092532	0.17061	0.56246	0.00142
ENSG00000021852	C8B	JTI_Whole_Blood	11	0.2873945865212152	82.89160216047054	41.88705819058671	41.00454396988383	0.045964178519466596	0.24425634212199288	0.07392	0.26348	0.00012
ENSG00000022277	RTFDC1	JTI_Pituitary	3	0.2512744410290741	47.64382251429358	21.327000364721833	26.31682214957173	0.33613443960558603	0.7150849079302848	0.05503	0.05087	0.01986
ENSG00000022355	GABRA1	JTI_Brain_Caudate_basal_ganglia	6	0.03365164199968261	23.93783484467506	26.682985959784418	-2.74515111510937	0.8022950223416299	0.9092203924705385	0.59492	0.75501	0.59531
ENSG00000022556	NLRP2	JTI_Spleen	21	0.5317307443469496	78.22219472949081	25.263767646912434	52.9584270825784	0.06165007927808913	0.0750774535427529	0.15135	0.2657	2.1e-5
ENSG00000022567	SLC45A4	JTI_Esophagus_Mucosa	33	0.325951258084886	72.50970621713888	24.996021418995348	47.513684798143544	0.08739313636949148	0.1652196577367551	0.1422	0.12616	2.8e-5
ENSG00000022840	RNF10	JTI_Pituitary	12	0.10463838543692973	32.26300043433918	21.39537516613699	10.86762526820217	0.6300837682217683	0.37037757843616154	0.67599	0.31383	0.2024
ENSG00000022976	ZNF839	JTI_Testis	7	0.29350619414003093	40.59997202600505	20.44897154082912	20.15100048517592	0.4596318158002475	0.2745850952750931	0.3557	0.01897	0.05874
ENSG00000023041	ZDHHC6	JTI_Pituitary	10	0.3293163291944693	27.167670438951788	23.268915717590044	3.898754721361745	0.7376400647831067	0.8762631073111635	0.88558	0.85763	0.36793
ENSG00000023171	GRAMD1B	JTI_Lung	8	0.24500929488878434	20.339495941342015	23.901973674493025	-3.562477733151013	0.8672089715302018	0.8663335031217501	0.8992	0.53664	0.77429
ENSG00000023191	RNH1	JTI_Brain_Cerebellar_Hemisphere	26	0.442476702120285	19.445022175190754	16.81525679158197	2.629765383608812	0.881761610939964	0.7965752399090902	0.7609	0.88947	0.82743
ENSG00000023228	NDUFS1	JTI_Cells_Cultured_fibroblasts	16	0.4705607469652483	70.5839715346805	35.62166966126855	34.962301873411974	0.09803058618840331	0.4315647471058663	0.21192	0.35105	0.00045
ENSG00000023287	RB1CC1	JTI_Brain_Nucleus_accumbens_basal_ganglia	4	0.06130221882697198	19.26153670845995	33.06042675285323	-13.798890044393277	0.8846570725906319	0.9676544836925405	0.75674	0.98791	0.84738
ENSG00000023318	ERP44	JTI_Brain_Hippocampus	3	0.04813855981028251	39.32662855923823	35.2322043048881	4.0944242543501135	0.4843198742727174	0.2833295170598978	0.00143	0.34767	0.11237
ENSG00000023330	ALAS1	JTI_Vagina	15	0.05331686088145004	44.456095493291784	30.300283129335828	14.155812363955958	0.38909670278439534	0.6247272721972108	0.15176	0.45918	0.02251
ENSG00000023445	BIRC3	JTI_Skin_Sun_Exposed_Lower_leg	5	0.2442876975613956	70.84224686105044	29.97032166210766	40.87192519894289	0.09654022558141236	0.35149515285364175	0.40462	0.58703	0.00076
ENSG00000023516	AKAP11	JTI_Brain_Cerebellar_Hemisphere	4	0.49137518999394986	54.71761365622525	30.208259490395527	24.509354165829716	0.23704668022689818	0.1220211548463727	0.17169	0.0583	0.006
ENSG00000023572	GLRX2	JTI_Brain_Cortex	4	0.11051023034937146	27.18675404330627	17.30263094817125	9.884123095135031	0.7372458896852899	0.3567317542934462	0.937	0.73611	0.46463
ENSG00000023608	SNAPC1	JTI_Testis	4	0.4419762951093657	52.134092396434376	25.84057528584673	26.293517110587654	0.27028710216474305	0.5298060177808215	0.33677	0.32778	0.01304
ENSG00000023697	DERA	JTI_Muscle_Skeletal	11	0.17645420477601684	37.13027683023855	35.001500912394015	2.1287759178445307	0.5282841983958914	0.4193579569908648	0.29796	0.32477	0.08413
ENSG00000023734	STRAP	JTI_Nerve_Tibial	27	0.05870680153994636	7.334397158594877	31.595634249778666	-24.261237091183773	0.9941238943185493	0.9529930823001097	0.99766	0.96695	0.99982
ENSG00000023839	ABCC2	JTI_Testis	9	0.16026960779783894	78.34811682816265	28.39881303839598	49.949303789766724	0.06116967707499029	0.0016827513546426136	0.0205	0.08382	0.00014
ENSG00000023892	DEF6	JTI_Whole_Blood	9	0.24437915938232715	37.460522798683044	22.759590611122558	14.700932187560516	0.5215728101857415	0.434986842036242	0.10011	0.30813	0.0739
ENSG00000023902	PLEKHO1	JTI_Brain_Cerebellum	6	0.1777770232553728	26.49587214552249	18.60088806703055	7.894984078491837	0.7514411070731066	0.34259379745409574	0.74538	0.69122	0.51192
ENSG00000023909	GCLM	JTI_Esophagus_Mucosa	7	0.17749061096340046	54.29014341273404	32.27365878145943	22.01648463127464	0.24231671395315688	0.716345253714278	0.32388	0.56146	0.00309
ENSG00000024048	UBR2	JTI_Brain_Cerebellum	7	0.2565569523736844	51.08255252963325	24.46852147333734	26.614031056296113	0.284781597171625	0.06613792571697602	0.01425	0.0101	0.00731
ENSG00000024422	EHD2	JTI_Artery_Coronary	18	0.05817553467018061	31.58793068373305	27.39087600335899	4.197054680374053	0.6444447523031345	0.9361185276658854	0.11262	0.87034	0.24842
ENSG00000024526	DEPDC1	JTI_Prostate	6	0.15098984570233084	69.27582341716798	30.014288807708784	39.26153460945923	0.10589598562598747	0.08762655863568355	0.39757	0.09652	0.00066
ENSG00000024862	CCDC28A	JTI_Pituitary	9	0.11884579164387908	85.95852037174137	29.825532212577304	56.132988159164135	0.03776053576486093	0.1557061604058848	0.01926	0.17794	1.4e-5
ENSG00000025039	RRAGD	JTI_Muscle_Skeletal	31	0.14718014013953468	65.8073158275514	22.347563118073566	43.45975270947787	0.12948979219452503	0.06810848214967712	0.2111	0.19926	0.00012
ENSG00000025156	HSF2	JTI_Cells_EBV-transformed_lymphocytes	5	0.3587809812980119	79.34051367653369	30.08244337970178	49.25807029683194	0.057501444889332336	0.6021017585236321	0.04559	0.16713	6.5e-5
ENSG00000025293	PHF20	JTI_Cells_EBV-transformed_lymphocytes	47	0.0895399804156404	26.093744966703866	25.609684017518322	0.4840609491855431	0.7596260691776192	0.373451782352411	0.59634	0.48311	0.47456
ENSG00000025423	HSD17B6	JTI_Brain_Frontal_Cortex_BA9	3	0.23913782045418341	38.62976781444507	35.153867081565146	3.4759007328799276	0.4980906843962844	0.6001001965759377	0.22899	0.71928	0.13684
ENSG00000025434	NR1H3	JTI_Nerve_Tibial	12	0.1350410777651248	26.3079361499659	29.917773892546705	-3.6098377425808263	0.7552739434255246	0.11079792481706789	0.96201	0.24606	0.46393
ENSG00000025708	TYMP	JTI_Whole_Blood	15	0.3380056720296409	37.64814916411338	20.188057751480383	17.460091412633073	0.5177747053386883	0.34411403696115644	0.33414	0.21641	0.07776
ENSG00000025770	NCAPH2	JTI_Pancreas	4	0.07851177995092039	25.165635511591255	19.751047421326227	5.414588090264999	0.7782661481167998	0.5775564191750896	0.35578	0.82832	0.54586
ENSG00000025772	TOMM34	JTI_Spleen	14	0.47607149893239403	27.53537288632097	25.278902751740166	2.256470134580799	0.7300261257648154	0.8941036882590729	0.80111	0.82703	0.34697
ENSG00000025796	SEC63	JTI_Kidney_Cortex	14	0.2239118144586955	45.824239415167135	27.73009591034413	18.094143504823005	0.36574606550514976	0.43981219280486405	0.06842	0.17947	0.0137
ENSG00000025800	KPNA6	JTI_Cells_Cultured_fibroblasts	12	0.19334457664218022	47.357970392281864	48.204602426534834	-0.8466320342530137	0.3406756003345609	0.45298609962610853	0.14372	0.54654	0.02338
ENSG00000026025	VIM	JTI_Brain_Cortex	28	0.126697552811921	39.85068231985077	21.8944003566752	17.956281963175556	0.4740826536417337	0.5924072406980241	0.41028	0.51162	0.0409
ENSG00000026103	FAS	JTI_Brain_Caudate_basal_ganglia	34	0.5807863496722864	27.6475198051809	31.415041308613304	-3.7675215034324325	0.7276962763665276	0.8971777935731623	0.51705	0.82937	0.37652
ENSG00000026297	RNASET2	JTI_Cells_Cultured_fibroblasts	11	0.5026449777901494	20.648649823257188	18.056626322425892	2.5920235008313735	0.8620166488957388	0.7626771220601497	0.98436	0.88339	0.73692
ENSG00000026508	CD44	JTI_Artery_Tibial	6	0.19276642698967345	65.1392745898931	24.5066840508855	40.63259053900755	0.13452322976017617	0.42366934184573934	0.00642	0.03112	0.00086
ENSG00000026559	KCNG1	JTI_Nerve_Tibial	5	0.1346556473957164	39.41797172963527	37.554708414459505	1.863263315175777	0.48252802182984034	0.7721637498070171	0.0489	0.16784	0.06871
ENSG00000026652	AGPAT4	JTI_Brain_Cerebellar_Hemisphere	19	0.2246062468589516	76.02512481262212	31.04180962002449	44.98331519259758	0.0706035020309751	0.8221470239613964	0.21117	0.69339	1.7e-5
ENSG00000026751	SLAMF7	JTI_Spleen	6	0.14219860835072218	26.296835941650595	21.657265999141295	4.639569942509335	0.7554999164768843	0.6104137530876902	0.50351	0.01848	0.44356
ENSG00000026950	BTN3A1	JTI_Nerve_Tibial	15	0.35228207688228896	65.41599026955177	25.66855069191432	39.74743957763745	0.13241820624359457	0.0585060303537733	0.04373	0.0791	0.00017
ENSG00000027001	MIPEP	JTI_Ovary	1	0.5388544042285972	32.93883520056688	32.93883520056691	0.0	0.6157302126224277	0.6295420335470439	0.63407	0.56466	0.44661
ENSG00000027075	PRKCH	JTI_Muscle_Skeletal	13	0.1260537638095061	49.44299975375123	27.52389995465264	21.919099799098547	0.3085099161603783	0.1366547781266919	0.03901	0.03785	0.00845
ENSG00000027644	INSRR	JTI_Adipose_Visceral_Omentum	3	0.03058924602484476	34.339083851393475	32.58921955254692	1.7498642988464608	0.5861446440873486	0.7056630263750554	0.28321	0.80463	0.26099
ENSG00000027697	IFNGR1	JTI_Brain_Hypothalamus	4	0.08214086220537285	40.28145860237516	22.43751619353151	17.84394240884359	0.46574727958258993	0.3433535029068068	0.26869	0.28263	0.06757
ENSG00000027847	B4GALT7	JTI_Whole_Blood	6	0.47380128630988205	33.455762330210106	23.95765774522308	9.498104584987043	0.6047789716016752	0.6070983032682601	0.47977	0.14491	0.18538
ENSG00000027869	SH2D2A	JTI_Adipose_Visceral_Omentum	5	0.09187014328425631	54.91209177054855	32.57754249914875	22.334549271399748	0.2346788655747155	0.6669619896581662	0.11407	0.28138	0.00552
ENSG00000028116	VRK2	JTI_Brain_Substantia_nigra	6	0.17045909656428107	35.80475530154612	27.49499898338913	8.309756318157037	0.5555317276408996	0.6352231810360491	0.30015	0.38158	0.1582
ENSG00000028137	TNFRSF1B	JTI_Brain_Cerebellum	5	0.09197665693926124	12.596809248162883	16.311795416028772	-3.714986167865887	0.9656876505055914	0.6657717427370311	0.97747	0.56482	0.97964
ENSG00000028203	VEZT	JTI_Esophagus_Muscularis	45	0.3407771349382005	12.348460818922245	22.709267630073512	-10.360806811151251	0.9677232198250983	0.9872294181563446	0.9985	0.99607	0.98585
ENSG00000028277	POU2F2	JTI_Testis	9	0.0956975624576572	54.09513069704296	25.797991233107314	28.297139463935633	0.24475093718298654	0.5745382012443394	0.05762	0.52861	0.00347
ENSG00000028310	BRD9	JTI_Brain_Cerebellar_Hemisphere	8	0.1480035699780109	27.256859919657636	15.31093806831929	11.945921851338367	0.7357968922227782	0.3937327685893946	0.82827	0.48516	0.46825
ENSG00000028528	SNX1	JTI_Cells_EBV-transformed_lymphocytes	7	0.2155807064055683	84.47535222955331	33.965892884400205	50.50945934515312	0.041541626855151496	0.011467533855416295	0.2965	0.21185	0.00042
ENSG00000028839	TBPL1	JTI_Heart_Atrial_Appendage	8	0.22209338132690362	36.3516261899302	19.897941283013665	16.45368490691655	0.5442333723177439	0.4858357944180552	0.67366	0.2072	0.11328
ENSG00000029153	ARNTL2	JTI_Brain_Cerebellar_Hemisphere	5	0.08715548445656245	25.72542064725762	18.847366319605396	6.878054327652234	0.7670675054888442	0.12038644336820017	0.78944	0.25005	0.50832
ENSG00000029363	BCLAF1	JTI_Prostate	20	0.07854784741111134	49.45140423252064	32.748101438580676	16.703302793940015	0.3083847663475257	0.3746811683582348	0.14847	0.16209	0.00858
ENSG00000029364	SLC39A9	JTI_Whole_Blood	15	0.20436757020226495	35.446827000903035	31.065597868284343	4.381229132618699	0.562965784288694	0.9719812465167511	0.66247	0.99751	0.1408
ENSG00000029534	ANK1	JTI_Artery_Aorta	29	0.25876705742974637	47.12152785055468	21.72467575384159	25.396852096713133	0.34446317550290456	0.24185038615177695	0.18976	0.45253	0.00876
ENSG00000029559	IBSP	JTI_Brain_Frontal_Cortex_BA9	23	0.32203138172787094	73.43499241273759	27.199065226308697	46.23592718642887	0.08265815977805004	0.22825070380237264	0.03589	0.03794	3.6e-5
ENSG00000029639	TFB1M	JTI_Pituitary	18	0.28811254013116333	19.585306356745846	23.563550242291043	-3.978243885545202	0.8795268578260993	0.6661052234607069	0.80257	0.71657	0.81013
ENSG00000029725	RABEP1	JTI_Testis	20	0.5540480269987997	85.06540227181789	29.494929821422314	55.57047245039556	0.03999719133723622	0.09341600866075277	0.4712	0.64685	1.0e-5
ENSG00000030066	NUP160	JTI_Uterus	42	0.16706256869590014	29.41507775041509	34.00462065085463	-4.589542900439528	0.69059842600499	0.7068627460932871	0.75761	0.68975	0.33165
ENSG00000030110	BAK1	JTI_Esophagus_Mucosa	31	0.6276190605391586	37.2576888706187	23.6755228624176	13.58216600820108	0.5256909797003023	0.7832619416369866	0.34616	0.43568	0.08745
ENSG00000030304	MUSK	JTI_Testis	21	0.1910428098452365	33.27976824566498	21.41084378666341	11.868924459001512	0.6085042033174941	0.12762288602593	0.15487	0.01209	0.17371
ENSG00000030419	IKZF2	JTI_Thyroid	24	0.21857013294965538	40.961715286609014	23.493100874434436	17.46861441217458	0.4527366867510918	0.785299627788416	0.62016	0.90358	0.03927
ENSG00000030582	GRN	JTI_Nerve_Tibial	17	0.22747135198270274	27.182130859488282	30.413363719097916	-3.231232859609666	0.7373413925425947	0.7417039267162224	0.73171	0.94694	0.39847
ENSG00000031003	FAM13B	JTI_Heart_Atrial_Appendage	11	0.12165960623225214	83.76334741324162	30.3384705096081	53.42487690363361	0.0434787681535644	0.06822764524172534	0.01064	0.40023	1.6e-5
ENSG00000031081	ARHGAP31	JTI_Kidney_Cortex	36	0.22202588211359528	27.649068639418577	23.383798811187056	4.265269828231505	0.7276640754523631	0.33364815891123145	0.40788	0.26164	0.38536
ENSG00000031691	CENPQ	JTI_Artery_Tibial	9	0.6477924255688088	47.865656477808976	27.171543336468634	20.694113141340402	0.33263895670837895	0.2666454728135659	0.8508	0.80336	0.01499
ENSG00000031698	SARS	JTI_Testis	17	0.07127932933365226	40.07479211206451	27.195317554916944	12.87947455714756	0.4697370664763392	0.8108589516711053	0.23202	0.8087	0.05141
ENSG00000031823	RANBP3	JTI_Cells_EBV-transformed_lymphocytes	25	0.05417730765265652	26.628048198517426	29.68570489944498	-3.0576567009275126	0.7487378199600015	0.8561990348506692	0.68178	0.94526	0.43949
ENSG00000032219	ARID4A	JTI_Brain_Cerebellum	8	0.05172216150808459	49.09932305841607	35.88474216058705	13.214580897828979	0.3136586006336413	0.01581222796048116	0.34927	0.17732	0.01623
ENSG00000032389	TSSC1	JTI_Skin_Sun_Exposed_Lower_leg	8	0.09540630029030252	34.56462728675758	30.55338105431162	4.0112462324459415	0.5814062783492244	0.9378253427411878	0.65347	0.9374	0.16461
ENSG00000032444	PNPLA6	JTI_Testis	13	0.2061041640934812	20.641506169265757	18.43816974975642	2.2033364195093315	0.8621375386122976	0.5937880978806072	0.78165	0.3078	0.73022
ENSG00000032742	IFT88	JTI_Testis	11	0.5409594273708519	52.31948451360726	26.188738778537978	26.13074573506933	0.26778998957091693	0.6897945168048202	0.61985	0.29441	0.00536
ENSG00000033011	ALG1	JTI_Brain_Cerebellum	8	0.2511487028661486	50.0231394296646	22.782715842154943	27.240423587509714	0.29995626533886427	0.3910965818411756	0.11	0.56723	0.00819
ENSG00000033030	ZCCHC8	JTI_Vagina	7	0.08272492230283221	51.56609516845178	26.266731619951386	25.29936354850034	0.2780464060948926	0.5586145914386936	0.29769	0.37322	0.00485
ENSG00000033050	ABCF2	JTI_Thyroid	11	0.3433551530482544	49.469564240225814	24.588759069461062	24.880805170764695	0.30811447223567134	0.2106592221060676	0.60748	0.29876	0.00957
ENSG00000033100	CHPF2	JTI_Brain_Caudate_basal_ganglia	2	0.14189971825109532	45.90809689449892	28.063589707447978	17.84450718705093	0.3643448460719914	0.09442152241655935	0.19317	0.27585	0.04625
ENSG00000033122	LRRC7	JTI_Nerve_Tibial	16	0.4070953281094389	75.58907384076866	31.062273929059334	44.526799911709254	0.0725147263394693	0.11655072489668608	0.05061	0.03517	0.00013
ENSG00000033170	FUT8	JTI_Pituitary	6	0.12561895571649206	28.473415485403255	24.386587904299027	4.086827581104237	0.7104412513022529	0.5688846461919443	0.82975	0.6192	0.38151
ENSG00000033178	UBA6	JTI_Cells_EBV-transformed_lymphocytes	11	0.4918782935581436	95.47360520413613	26.619801221877783	68.85380398225837	0.020173142405160355	0.03619847907361835	0.01394	0.10413	4.0e-6
ENSG00000033327	GAB2	JTI_Brain_Cerebellum	13	0.17644295749860142	35.376041758404895	20.71878643972394	14.657255318680978	0.5644394249421699	0.11537347098815962	0.57309	0.43019	0.11405
ENSG00000033627	ATP6V0A1	JTI_Minor_Salivary_Gland	4	0.0728598038752323	54.10671387197469	26.18197486664048	27.924739005334136	0.24460582450586862	0.2675348014070527	0.30023	0.24865	0.00643
ENSG00000033800	PIAS1	JTI_Nerve_Tibial	17	0.3584485832789338	38.71903388396449	20.81929762722301	17.899736256741505	0.4963169370942384	0.07560288297547742	0.7713	0.3513	0.075
ENSG00000033867	SLC4A7	JTI_Liver	20	0.1332898018512217	58.10502187411675	26.266889069786863	31.83813280432993	0.1984100834823989	0.29712109718544083	0.61531	0.61559	0.00058
ENSG00000034053	APBA2	JTI_Pancreas	12	0.6067032929359667	76.4394094958989	29.01012834490087	47.429281150998044	0.06883001288974483	0.586002006386941	0.17596	0.60173	0.00014
ENSG00000034152	MAP2K3	JTI_Brain_Cerebellum	11	0.06769504552890525	20.37875791145408	17.131580151764453	3.2471777596896425	0.8665540616462651	0.7627442078029067	0.85134	0.4708	0.76406
ENSG00000034239	EFCAB1	JTI_Brain_Frontal_Cortex_BA9	17	0.6111083915594935	44.29994157654271	25.515277374240622	18.78466420230214	0.3918198098951482	0.24162978776859675	0.01529	0.02645	0.02406
ENSG00000034510	TMSB10	JTI_Adrenal_Gland	13	0.1889205762280892	56.76081427153763	37.150169318161026	19.610644953376692	0.21308800490795277	0.3535509307276899	0.28533	0.50033	0.00158
ENSG00000034533	ASTE1	JTI_Nerve_Tibial	11	0.26856652342080867	47.56468747083007	27.57025806823832	19.99442940259181	0.3373874511585561	0.7439330068905852	0.00852	0.20291	0.01456
ENSG00000034677	RNF19A	JTI_Pancreas	5	0.3217873372967078	71.19149107976534	28.294480252716237	42.89701082704917	0.09455688954523585	0.17202385727698788	0.01131	0.02061	0.0005
ENSG00000034693	PEX3	JTI_Esophagus_Muscularis	5	0.17607294796229672	23.10070061515163	24.560339520462897	-1.4596389053112955	0.8181954764630974	0.4423566962053969	0.85986	0.03336	0.64561
ENSG00000034713	GABARAPL2	JTI_Skin_Sun_Exposed_Lower_leg	13	0.07674576841234472	93.63544513779864	40.69005771397176	52.94538742382698	0.022813048727453784	0.2027701210294189	0.1077	0.10479	3.0e-6
ENSG00000034971	MYOC	JTI_Testis	11	0.32851744492481894	68.01371204191528	38.29524950622875	29.718462535686495	0.11400553733496634	0.12595029017724524	0.16597	0.36489	0.0005
ENSG00000035115	SH3YL1	JTI_Esophagus_Mucosa	10	0.7339698514930934	56.31014729730384	18.81133305569596	37.49881424160805	0.2181996218091261	0.09994270635253794	0.02004	0.03084	0.00159
ENSG00000035141	FAM136A	JTI_Cells_Cultured_fibroblasts	14	0.33066881194685427	45.59911060870215	23.98210889778557	21.617001710916455	0.36952513858273484	0.05498213700870828	0.3632	0.1275	0.0156
ENSG00000035403	VCL	JTI_Artery_Aorta	14	0.1509475381452881	50.220651821983665	19.615107884100496	30.605543937883038	0.2970835307897653	0.7483029037615981	0.18329	0.69964	0.00582
ENSG00000035499	DEPDC1B	JTI_Cells_EBV-transformed_lymphocytes	6	0.2280173851453922	28.711562370445755	22.23350337760966	6.478058992836108	0.705437799207266	0.43325709986531513	0.4389	0.72183	0.35618
ENSG00000035664	DAPK2	JTI_Artery_Aorta	9	0.39147529739185416	68.17254928694041	36.26679263108012	31.90575665586027	0.11295590388181814	0.09537537895321077	0.08022	0.04638	0.00085
ENSG00000035681	NSMAF	JTI_Esophagus_Gastroesophageal_Junction	20	0.14180600906517588	31.687516306028147	22.943235530604632	8.74428077542354	0.6423254775173247	0.4596960183158845	0.69502	0.7963	0.23639
ENSG00000035687	ADSS	JTI_Brain_Spinal_cord_cervical_c-1	26	0.26565219723937106	41.255220631746816	25.447043900686126	15.808176731060696	0.4471823626896103	0.24105204921300954	0.38307	0.76466	0.03653
ENSG00000035720	STAP1	JTI_Brain_Hippocampus	8	0.19990868480064083	27.44764179743323	20.94851403562382	6.499127761809448	0.7318463090947169	0.5307011022628773	0.97779	0.32071	0.36483
ENSG00000035862	TIMP2	JTI_Pancreas	11	0.06864796937271911	47.118123465598416	24.226940023363955	22.89118344223446	0.34451791732671155	0.6120746457931653	0.14847	0.46725	0.01342
ENSG00000035928	RFC1	JTI_Muscle_Skeletal	6	0.14713977195008554	64.4017046858152	33.89101785016841	30.510686835646837	0.1402750216925789	0.5056401031133478	0.56439	0.66572	0.00085
ENSG00000036054	TBC1D23	JTI_Muscle_Skeletal	9	0.4334192162843434	33.24986387761711	24.066165800704965	9.183698076912139	0.6091375346996372	0.7355859872945999	0.75359	0.21473	0.18936
ENSG00000036257	CUL3	JTI_Brain_Nucleus_accumbens_basal_ganglia	15	0.0960705870182456	46.922660510388845	24.283457874804274	22.63920263558459	0.34767075855541923	0.7189906490283327	0.51877	0.56091	0.01386
ENSG00000036448	MYOM2	JTI_Whole_Blood	46	0.5213552776086222	69.3920078466465	23.822722715183286	45.56928513146315	0.10517557802614315	0.4211816549453365	0.00127	0.63227	0.0002
ENSG00000036530	CYP46A1	JTI_Brain_Cerebellum	9	0.3800381510604553	44.64123118529199	26.047608733860812	18.593622451431212	0.38588343503143413	0.37583853958415103	0.10419	0.78838	0.02725
ENSG00000036549	ZZZ3	JTI_Adipose_Subcutaneous	34	0.03653613478150455	40.33710325705063	27.80726123161647	12.529842025434176	0.4646759479271878	0.8091630784919919	0.21882	0.59667	0.04593
ENSG00000036565	SLC18A1	JTI_Brain_Spinal_cord_cervical_c-1	2	0.30284882162047444	17.061687918301185	15.254082790313346	1.8076051279878431	0.9167974221677763	0.40015670328389696	0.87436	0.79038	0.90617
ENSG00000036672	USP2	JTI_Esophagus_Mucosa	11	0.2618172601850339	22.774080503801617	23.049358799846928	-0.27527829604531406	0.824280551015476	0.7538191357036867	0.72175	0.80986	0.63303
ENSG00000036828	CASR	JTI_Pancreas	8	0.02010745096010604	39.96931298752099	26.669449440113194	13.299863547407794	0.47177990200227676	0.14340989589608716	0.5903	0.71975	0.06393
ENSG00000037042	TUBG2	JTI_Brain_Putamen_basal_ganglia	4	0.3241779949863353	65.88672611643099	30.46034996308885	35.42637615334201	0.12890240943605513	0.18252429571396547	0.27386	0.20231	0.00131
ENSG00000037241	RPL26L1	JTI_Kidney_Cortex	51	0.10514752155671139	49.83736383822732	26.38094900522095	23.456414833006384	0.3026765622753565	0.21957826741254377	0.21524	0.25444	0.00443
ENSG00000037280	FLT4	JTI_Brain_Caudate_basal_ganglia	8	0.4349289549922306	40.05238579816341	23.221959748274084	16.830426049889354	0.47017064774129025	0.8629968874105991	0.53102	0.72964	0.05376
ENSG00000037474	NSUN2	JTI_Brain_Spinal_cord_cervical_c-1	10	0.734927855274219	78.37958138532736	21.396178721093634	56.98340266423388	0.06105017138922543	0.19576213268335532	0.04592	0.05752	3.2e-5
ENSG00000037637	FBXO42	JTI_Brain_Cerebellar_Hemisphere	8	0.2726892310778583	37.00062842017349	20.226535539762306	16.774092880411175	0.5309278645511764	0.3025387128946202	0.77994	0.75726	0.0783
ENSG00000037749	MFAP3	JTI_Adipose_Subcutaneous	6	0.18804725811607384	17.40354338089472	17.12988343145135	0.273659949443364	0.9121282323184329	0.20472132769254942	0.91648	0.01344	0.86436
ENSG00000037757	MRI1	JTI_Nerve_Tibial	30	0.651840251586617	42.52262914776076	33.88598097680421	8.636648170956436	0.4236252724496997	0.59638085576848	0.13515	0.68001	0.03094
ENSG00000037897	METTL1	JTI_Thyroid	8	0.24405525853888244	122.54118178257815	43.61481895417669	78.92636282840137	0.003030580067883833	0.00037996018039915947	0.45468	0.70082	0.0
ENSG00000037965	HOXC8	JTI_Artery_Coronary	8	0.15153993981274744	29.642493886357567	27.075467297101373	2.56702658925613	0.6857857951548394	0.6641250644918432	0.11354	0.61449	0.26628
ENSG00000038002	AGA	JTI_Esophagus_Mucosa	28	0.5865637158026581	26.885725914585933	21.139073912277453	5.746652002308478	0.743450386811081	0.8415328350131768	0.84046	0.53377	0.39514
ENSG00000038210	PI4K2B	JTI_Brain_Cerebellum	7	0.33150930082145375	34.5700367044165	19.476512349112888	15.093524355303494	0.5812927439318206	0.23126311832134652	0.64716	0.64439	0.16673
ENSG00000038219	BOD1L1	JTI_Cells_EBV-transformed_lymphocytes	6	0.2123551744406575	24.715933288120272	24.127574987845428	0.5883583002748658	0.7871570463003508	0.936453365432856	0.69445	0.94162	0.55545
ENSG00000038274	MAT2B	JTI_Muscle_Skeletal	42	0.17940004708553287	33.41878994400722	30.019688600471742	3.39910134353546	0.6055612571428833	0.811094737892758	0.32275	0.68521	0.16876
ENSG00000038295	TLL1	JTI_Brain_Hypothalamus	25	0.0705735843068242	29.736813812837863	24.591905247704542	5.144908565133319	0.6837878979098067	0.7581145067026425	0.3146	0.50456	0.30161
ENSG00000038358	EDC4	JTI_Minor_Salivary_Gland	66	0.1995426173196511	14.064113492093778	23.99869114779739	-9.93457765570369	0.9521743498375191	0.716729647021793	0.91723	0.47428	0.97129
ENSG00000038382	TRIO	JTI_Ovary	16	0.10056172019396237	31.753127066778166	20.616583257861233	11.136543808916922	0.6409293050251591	0.40549095962308873	0.18193	0.1226	0.22675
ENSG00000038427	VCAN	JTI_Brain_Cerebellum	1	0.28808469633693246	20.083711824292198	20.0837118242922	0.0	0.8714429577623202	0.8641372966714383	0.38509	0.01096	0.87306
ENSG00000038532	CLEC16A	JTI_Testis	12	0.12798557598124496	65.81683167700335	26.211303648919003	39.60552802808443	0.12941928361897906	0.02096653923135687	0.30697	0.07461	0.00021
ENSG00000038945	MSR1	JTI_Whole_Blood	57	0.2953809073099321	37.90564480585917	25.374322260363705	12.531322545495382	0.5125803941077549	0.5760395309896815	0.51288	0.64671	0.0669
ENSG00000039068	CDH1	JTI_Brain_Caudate_basal_ganglia	9	0.16203339387682858	54.995798959232	25.026508133706223	29.96929082552594	0.23366542656294823	0.8479058679416807	0.13767	0.71033	0.00263
ENSG00000039123	SKIV2L2	JTI_Testis	12	0.19724652541544843	35.09324387441736	17.54720805566092	17.54603581875641	0.5703376689390098	0.5858936209113484	0.91171	0.79866	0.12784
ENSG00000039139	DNAH5	JTI_Thyroid	12	0.46477005795621484	79.38266287392887	31.39880748664652	47.98385538728235	0.057350191130900306	0.12616899320183209	0.00096	0.00624	4.5e-5
ENSG00000039319	ZFYVE16	JTI_Brain_Anterior_cingulate_cortex_BA24	5	0.08956573803774215	30.63505973485212	17.181021824873554	13.45403790997858	0.6647186765447063	0.5490992616843814	0.25873	0.12308	0.27364
ENSG00000039523	FAM65A	JTI_Brain_Cerebellum	4	0.12491127194632407	37.26442944600421	23.706273416681533	13.558156029322669	0.5255539240439756	0.6117847823367693	0.16537	0.25896	0.20245
ENSG00000039537	C6	JTI_Esophagus_Gastroesophageal_Junction	15	0.09597085520600694	21.580359278371084	18.5558443589724	3.024514919398765	0.8458946110269154	0.2970369233079081	0.77864	0.29311	0.70537
ENSG00000039560	RAI14	JTI_Brain_Cerebellar_Hemisphere	18	0.392419771307601	24.685852028971844	27.544276656782245	-2.8584246278104026	0.7877482116037673	0.9744981802467063	0.73086	0.90779	0.5102
ENSG00000039600	SOX30	JTI_Testis	6	0.11411191800092904	35.18688317438772	26.691858036476177	8.495025137911528	0.5683827768891616	0.5821308965869942	0.46476	0.84039	0.14302
ENSG00000039650	PNKP	JTI_Brain_Cortex	21	0.3012143662572516	36.786801452998006	23.764869880645804	13.021931572352202	0.5352986543413432	0.3483238218161685	0.05976	0.04807	0.08533
ENSG00000039987	BEST2	JTI_Small_Intestine_Terminal_Ileum	5	0.03471448872173857	29.078148002857265	46.964878944837665	-17.886730941980442	0.6977153471087787	0.8726435141236359	0.63989	0.82973	0.41272
ENSG00000040199	PHLPP2	JTI_Testis	9	0.4618770990837121	120.82659410804257	23.944863469909205	96.88173063813376	0.0034311522273877287	0.0007502359916536948	0.00069	0.00374	0.0
ENSG00000040275	SPDL1	JTI_Testis	6	0.6779047140436035	38.02852600861115	17.446904962486606	20.581621046124475	0.510109148313282	0.3822951555918023	0.42219	0.33239	0.0862
ENSG00000040341	STAU2	JTI_Brain_Cerebellum	24	0.23600872108136775	27.351509562662958	23.68326660891184	3.66824295375112	0.7338382785464056	0.27538325093761445	0.82449	0.11878	0.40128
ENSG00000040487	PQLC2	JTI_Spleen	9	0.23276149116096315	42.169013927617584	28.47166597643838	13.697347951179287	0.4301266214385516	0.43440102872312625	0.5833	0.56163	0.04401
ENSG00000040531	CTNS	JTI_Artery_Tibial	17	0.4179872320674137	11.543904837904416	8.619019811990604	2.9248850259138175	0.9738209461320638	0.6592443606000593	0.99758	0.565	0.9881
ENSG00000040608	RTN4R	JTI_Heart_Atrial_Appendage	7	0.17490076632041582	32.85049625658019	19.36238821966953	13.488108036910644	0.6176043760275517	0.3911978859829474	0.25097	0.18269	0.18794
ENSG00000040633	PHF23	JTI_Brain_Spinal_cord_cervical_c-1	26	0.06967027979420523	31.396537082789262	26.072699494416234	5.323837588373036	0.6485180166391525	0.35780934509375045	0.38813	0.25276	0.20904
ENSG00000040731	CDH10	JTI_Lung	20	0.2701678386082175	48.22705255557396	33.76345277059987	14.46359978497409	0.32699812607937095	0.5924168205087429	0.0952	0.18024	0.0115
ENSG00000040933	INPP4A	JTI_Adipose_Subcutaneous	15	0.18862136693731302	97.91684931085582	34.16467936550162	63.75216994535427	0.01710888884710157	0.6946639688264036	0.1467	0.62866	4.4e-5
ENSG00000041353	RAB27B	JTI_Testis	18	0.1483412113351562	38.99069277805736	18.173060547072215	20.817632230985186	0.49093641593082954	0.34588977640412755	0.12199	0.04135	0.06248
ENSG00000041357	PSMA4	JTI_Muscle_Skeletal	11	0.4150101462612255	56.96460046959801	26.29272791591294	30.67187255368507	0.21080827084348686	0.0356377097094408	0.63321	0.71028	0.00174
ENSG00000041515	MYO16	JTI_Testis	21	0.2831564402749086	33.92210637681749	26.3628850602362	7.559221316581288	0.5949269237713711	0.28626900209516176	0.356	0.08776	0.1434
ENSG00000041802	LSG1	JTI_Brain_Cerebellum	10	0.6928533675869818	15.110840982169423	14.477923805537271	0.632917176632174	0.9409867841325353	0.767889793633042	0.99967	0.93438	0.91523
ENSG00000041880	PARP3	JTI_Heart_Atrial_Appendage	16	0.14953717997194724	15.945724653663161	23.770378526053936	-7.824653872390774	0.9311564645828179	0.8889817439151376	0.94914	0.74694	0.93089
ENSG00000041982	TNC	JTI_Testis	14	0.3361429127143247	45.48553804970276	28.52077699539067	16.964761054312095	0.37144112653959543	0.5519723713238918	0.0486	0.34603	0.01776
ENSG00000041988	THAP3	JTI_Testis	4	0.39775196319389716	25.41720881565996	17.86876967656168	7.548439139098282	0.7732506368615533	0.5295796488611229	0.74082	0.48817	0.52935
ENSG00000042062	FAM65C	JTI_Small_Intestine_Terminal_Ileum	16	0.1297634741401099	34.198652359361986	25.736249108962156	8.462403250399777	0.589099292310532	0.4862866661169626	0.51791	0.52187	0.15408
ENSG00000042088	TDP1	JTI_Brain_Cerebellar_Hemisphere	22	0.2579101369869682	13.766392899577017	24.347656730428604	-10.58126383085158	0.9551218907491412	0.9520605528622996	0.98773	0.96543	0.97324
ENSG00000042286	AIFM2	JTI_Brain_Cerebellum	27	0.543463624799949	38.902861630391925	22.795203480848436	16.107658149543543	0.4926731193288544	0.3875145979554201	0.07578	0.22327	0.06321
ENSG00000042304	C2orf83	JTI_Testis	5	0.11335720720247529	27.138131855697875	21.561607144264162	5.576524711433733	0.7382499691154079	0.22582360695919632	0.95625	0.68813	0.43156
ENSG00000042317	SPATA7	JTI_Brain_Putamen_basal_ganglia	31	0.6060307428983892	40.6123577538023	28.77111352401101	11.841244229791338	0.4593948420056451	0.9559196041567621	0.10302	0.93978	0.04031
ENSG00000042429	MED17	JTI_Cells_Cultured_fibroblasts	2	0.29234544994966044	35.26093939959215	19.001403942010448	16.259535457581688	0.5668380247528326	0.6263494534284695	0.1603	0.00975	0.21657
ENSG00000042445	RETSAT	JTI_Cells_Cultured_fibroblasts	27	0.33048549422226053	18.253856853788744	33.16240919289113	-14.908552339102386	0.8999846879692118	0.8261746779823296	0.98583	0.94639	0.86377
ENSG00000042493	CAPG	JTI_Testis	25	0.5360066105821488	71.84800834859004	37.10359577197317	34.74441257661685	0.09092628692922357	0.3576225585226487	0.35532	0.69525	0.00026
ENSG00000042753	AP2S1	JTI_Spleen	6	0.20990278333279794	19.515645445713396	16.663243900308835	2.852401545404522	0.8806388313620194	0.3151212746340028	0.96279	0.07111	0.80678
ENSG00000042781	USH2A	JTI_Testis	9	0.020455382872031268	20.742047293099084	24.943903588723707	-4.20185629562463	0.8604322010050661	0.8097406393061837	0.83728	0.93025	0.75029
ENSG00000042813	ZPBP	JTI_Testis	15	0.20605433540273277	57.783806467390654	25.367215054132938	32.4165914132577	0.2018409352297364	0.24149139970737937	0.00247	0.10491	0.00112
ENSG00000042832	TG	JTI_Adrenal_Gland	5	0.05647524100885877	29.31966678971815	20.41826294597614	8.901403843741981	0.6926154750207875	0.12299568183456198	0.18147	0.01664	0.33026
ENSG00000042980	ADAM28	JTI_Brain_Spinal_cord_cervical_c-1	12	0.10809700643041283	40.38812407068389	35.00733243784039	5.380791632843512	0.46369473318225707	0.5318575486944601	0.28323	0.54092	0.06669
ENSG00000043039	BARX2	JTI_Pituitary	45	0.17295291922369554	43.82787371459259	25.308797088563637	18.519076626028905	0.4001230198228208	0.3075197485922165	0.03618	0.36407	0.01812
ENSG00000043093	DCUN1D1	JTI_Brain_Putamen_basal_ganglia	36	0.10587247011983306	11.490386827275998	23.956997857707968	-12.466611030431956	0.9741998122414052	0.8154400671234288	0.98625	0.82932	0.99328
ENSG00000043143	JADE2	JTI_Cells_EBV-transformed_lymphocytes	2	0.1836924554053149	22.97108618141273	14.650287358074015	8.320798823338704	0.8206185650162184	0.7729517184893986	0.09241	0.1499	0.72623
ENSG00000043355	ZIC2	JTI_Adipose_Visceral_Omentum	12	0.011687518765166448	22.49316060168149	19.744384961619307	2.7487756400621937	0.8294575136002751	0.5830570202253937	0.60135	0.51308	0.65437
ENSG00000043462	LCP2	JTI_Brain_Substantia_nigra	49	0.13307650463690648	31.91746101586581	23.944139574761955	7.973321441103858	0.6374327686672698	0.5843810102816668	0.3083	0.21614	0.19341
ENSG00000043514	TRIT1	JTI_Cells_Cultured_fibroblasts	18	0.6288904879349019	13.472190291756416	14.848274577367906	-1.376084285611488	0.9579318691927137	0.5878784691673051	0.99289	0.61073	0.97348
ENSG00000043591	ADRB1	JTI_Cells_EBV-transformed_lymphocytes	23	0.21152160186763277	20.53440117854124	20.695697937940054	-0.16129675939879784	0.8639449095911804	0.644281187201708	0.8804	0.6039	0.76217
ENSG00000044012	GUCA2B	JTI_Pancreas	2	0.030142354420351396	44.27271481982157	44.27271481982154	0.0	0.392295807058863	0.903909402958732	0.69936	0.97326	0.15094
ENSG00000044090	CUL7	JTI_Cells_Cultured_fibroblasts	23	0.2797135623786609	36.20344704720816	15.989358815767709	20.214088231440428	0.5472872603178434	0.5342751920904836	0.02746	0.39491	0.1099
ENSG00000044115	CTNNA1	JTI_Whole_Blood	5	0.4237336945627345	50.16687422692287	24.151720100207232	26.015154126715764	0.2978637203749106	0.25729737692497084	0.66383	0.30874	0.00874
ENSG00000044459	CNTLN	JTI_Cells_Cultured_fibroblasts	17	0.4760837165950334	97.07667339661363	32.561109435266964	64.51556396134718	0.018109128824797927	0.3825995106708456	0.0195	0.34118	6.0e-6
ENSG00000044524	EPHA3	JTI_Kidney_Cortex	22	0.25550465612208767	37.90433546303448	34.47377452598598	3.430560937048492	0.5126067526833995	0.34504452492723897	0.17045	0.34366	0.09076
ENSG00000044574	HSPA5	JTI_Brain_Hypothalamus	10	0.052791368809471294	28.760750014405634	34.281134981055395	-5.520384966649735	0.7044030068065956	0.17720530159028866	0.72576	0.06846	0.31971
ENSG00000046604	DSG2	JTI_Adrenal_Gland	20	0.29894193103565236	54.85355539698078	24.356656104041548	30.496899292939208	0.23538960466416217	0.810698099754211	0.18406	0.88498	0.00132
ENSG00000046889	PREX2	JTI_Artery_Tibial	14	0.20384504064109302	88.33648976987074	45.774485753745445	42.562004016125265	0.03235968981463648	0.7405869744546707	0.0158	0.60257	8.6e-5
ENSG00000047056	WDR37	JTI_Nerve_Tibial	28	0.31468053377955735	70.24158129677977	28.67599790840389	41.56558338837592	0.10003770729814783	0.5824902847605634	0.00682	0.31176	0.00024
ENSG00000047188	YTHDC2	JTI_Brain_Cerebellum	6	0.2852713951278852	100.27685035000975	40.20085885162923	60.07599149838067	0.014572139496770192	0.022362154453036402	0.10267	0.11285	2.7e-5
ENSG00000047249	ATP6V1H	JTI_Cells_EBV-transformed_lymphocytes	10	0.0934322462827218	22.966301438187728	26.1015079541488	-3.135206515961097	0.820707806109111	0.9194639774790719	0.54435	0.8762	0.65081
ENSG00000047315	POLR2B	JTI_Vagina	1	0.08123028411747421	28.436577275004428	28.436577275004346	0.0	0.711214202313677	0.9219193316139155	0.10167	0.72555	0.62232
ENSG00000047346	FAM214A	JTI_Brain_Anterior_cingulate_cortex_BA24	3	0.19090702461569212	26.97217359040233	21.77752737931086	5.194646211091533	0.7416715643361931	0.3845025425471635	0.53829	0.25694	0.51305
ENSG00000047365	ARAP2	JTI_Brain_Spinal_cord_cervical_c-1	3	0.17615395234404335	53.52397319141101	30.3334539795709	23.190519211840193	0.25198918817741495	0.47310210795291174	0.04447	0.10704	0.00765
ENSG00000047410	TPR	JTI_Thyroid	11	0.07483457785646774	25.281474108740717	22.357085850019814	2.924388258720893	0.7759603213707043	0.11701692909095832	0.83763	0.65918	0.52184
ENSG00000047457	CP	JTI_Testis	14	0.3575512583900168	29.806921794847625	18.019731973680603	11.787189821166923	0.6823022012916771	0.6123720219245066	0.61833	0.55165	0.26673
ENSG00000047578	KIAA0556	JTI_Ovary	32	0.10523814930279131	29.437347453578266	22.270592513476107	7.166754940102161	0.6901274485671829	0.07627589471735408	0.2274	0.00132	0.2989
ENSG00000047579	DTNBP1	JTI_Artery_Tibial	35	0.27784859234746473	31.1616959849312	30.829142021873324	0.3325539630578798	0.6535157895825232	0.7353447076506383	0.2819	0.18025	0.22483
ENSG00000047617	ANO2	JTI_Colon_Transverse	5	0.1869215343454274	37.09993261533296	23.93952812260484	13.160404492728034	0.5289025058929295	0.07711691706816573	0.79235	0.74259	0.10564
ENSG00000047621	C12orf4	JTI_Brain_Frontal_Cortex_BA9	3	0.06864174929648556	14.838999694855449	26.028973402472758	-11.189973707617328	0.9440149449277105	0.7137227863828248	0.80314	0.76456	0.96336
ENSG00000047662	FAM184B	JTI_Brain_Cerebellum	17	0.23720066077879057	46.95207864447118	28.128115642066305	18.82396300240492	0.34719500520131824	0.08199416772270535	0.39757	0.029	0.0128
ENSG00000047849	MAP4	JTI_Thyroid	5	0.1683783693794051	55.2901543828909	27.57674940525801	27.71340497763279	0.2301289057766775	0.208633237113742	0.14292	0.06065	0.00603
ENSG00000047932	GOPC	JTI_Nerve_Tibial	11	0.20855078839876875	78.0087910131611	30.774523558603285	47.234267454557816	0.06247208467034491	0.40772049406768934	0.18857	0.43666	0.00015
ENSG00000047936	ROS1	JTI_Brain_Anterior_cingulate_cortex_BA24	12	0.11193404493376617	37.1103941039373	18.689328375045697	18.421065728891623	0.5286893071449466	0.32582231765570535	0.13621	0.08166	0.10346
ENSG00000048028	USP28	JTI_Cells_EBV-transformed_lymphocytes	8	0.14532498015332382	31.093420021738268	19.949792091428886	11.143627930309359	0.6549686646849302	0.8469431386914494	0.29027	0.69993	0.23927
ENSG00000048052	HDAC9	JTI_Esophagus_Muscularis	7	0.10531259436823288	47.17134841067446	28.635437752238264	18.53591065843615	0.3436627425707539	0.7272003808426288	0.01114	0.45557	0.01914
ENSG00000048140	TSPAN17	JTI_Skin_Not_Sun_Exposed_Suprapubic	18	0.4541010662302271	105.99737682273344	38.65446604640495	67.34291077632867	0.00982496835306151	0.05863132587954536	1.0e-6	0.0002	0.0
ENSG00000048162	NOP16	JTI_Cells_Cultured_fibroblasts	12	0.2677325041678944	48.82616148537777	30.799328014480754	18.026833470897003	0.31779410255265467	0.4499101325051355	0.54498	0.25446	0.00833
ENSG00000048342	CC2D2A	JTI_Brain_Putamen_basal_ganglia	11	0.17736300157697205	32.82006160602795	24.315287738586857	8.504773867441088	0.6182502244399926	0.7064489123357347	0.88807	0.72098	0.19907
ENSG00000048392	RRM2B	JTI_Testis	14	0.33373044268041707	37.46410018764735	20.38509511099265	17.079005076654706	0.5215002909490377	0.1367051150293999	0.36529	0.29747	0.09404
ENSG00000048405	ZNF800	JTI_Minor_Salivary_Gland	3	0.08054027518424374	27.648774897242543	16.346881700632608	11.301893196609914	0.7276701825250902	0.1075400953421346	0.45986	0.22789	0.44279
ENSG00000048462	TNFRSF17	JTI_Brain_Caudate_basal_ganglia	8	0.2942871870512008	47.91492798624972	36.509664277646586	11.405263708603147	0.3318659799962488	0.8300321723604608	0.38314	0.94454	0.01591
ENSG00000048471	SNX29	JTI_Esophagus_Mucosa	27	0.34795101419881697	48.74854322688658	21.38028920967093	27.36825401721565	0.3189761757388175	0.5761339932728106	0.2314	0.31545	0.00756
ENSG00000048540	LMO3	JTI_Adipose_Visceral_Omentum	27	0.14860103690340046	37.50410314216889	27.559277871261997	9.944825270906845	0.5206896385387283	0.7897877527661021	0.15959	0.63305	0.07786
ENSG00000048544	MRPS10	JTI_Nerve_Tibial	19	0.5674175548682843	44.86183352484464	24.416616221472445	20.445217303372345	0.3820762931238033	0.15423524277102843	0.25969	0.12539	0.01941
ENSG00000048545	GUCA1A	JTI_Brain_Cortex	8	0.1333412588067018	120.36309743797159	37.6393518956222	82.72374554234929	0.0035479573946220317	0.07800224809264708	0.01999	0.00543	0.0
ENSG00000048649	RSF1	JTI_Small_Intestine_Terminal_Ileum	60	0.12887724338276402	37.31901626393808	29.16032589466657	8.158690369271486	0.5244445192259637	0.23314521057827933	0.14451	0.0331	0.07687
ENSG00000048707	VPS13D	JTI_Brain_Cortex	7	0.049682078224315744	9.566955495923771	14.592208167243308	-5.025252671319527	0.9856652544191092	0.7954592775632391	0.87073	0.30392	0.99855
ENSG00000048740	CELF2	JTI_Artery_Aorta	2	0.07842757862915281	31.5838144868685	32.74383483479206	-1.1600203479236648	0.6445323514165974	0.7707376712677461	0.11023	0.11023	0.39104
ENSG00000048828	FAM120A	JTI_Esophagus_Mucosa	7	0.050226003929642556	40.039906287266	23.910986643107858	16.12891964415814	0.4704122227387069	0.7619906660237014	0.0487	0.70079	0.06727
ENSG00000048991	R3HDM1	JTI_Brain_Spinal_cord_cervical_c-1	15	0.05894271860057794	53.5389527106944	40.01742513959504	13.521527571099352	0.25179727428120846	0.4342301259282175	0.39948	0.2391	0.00288
ENSG00000049089	COL9A2	JTI_Pancreas	3	0.23802727106395288	29.990617618694646	26.43194825987401	3.558669358820661	0.6784069236471435	0.9885969417147498	0.84326	0.96408	0.35084
ENSG00000049130	KITLG	JTI_Brain_Cerebellum	4	0.06668006002272563	19.26968925941989	28.708794480608102	-9.439105221188235	0.8845290895172129	0.8269832295938916	0.79722	0.39681	0.90488
ENSG00000049167	ERCC8	JTI_Thyroid	12	0.3139246267108293	42.31586657513467	27.4015667972394	14.914299777895193	0.4274198766467199	0.36730351731797894	0.30453	0.39276	0.03057
ENSG00000049192	ADAMTS6	JTI_Testis	19	0.3123886141231202	61.4395822128237	35.7397959019707	25.69978631085296	0.16553313680678206	0.4974276294391327	0.43986	0.61533	0.00113
ENSG00000049239	H6PD	JTI_Brain_Cerebellum	48	0.5714446731957408	33.35758779349893	29.625948662262942	3.7316391312359602	0.6068565685319457	0.8950600620290219	0.28653	0.82415	0.16486
ENSG00000049245	VAMP3	JTI_Cells_Cultured_fibroblasts	11	0.41315568270497033	20.5997921209196	14.550577300314185	6.049214820605411	0.862842598785819	0.6533914594895132	0.93281	0.52912	0.72777
ENSG00000049246	PER3	JTI_Brain_Spinal_cord_cervical_c-1	31	0.08460755766709031	26.285045676628652	20.640297634223174	5.644748042405483	0.7557398867028557	0.35509132461578713	0.79205	0.74046	0.43574
ENSG00000049247	UTS2	JTI_Whole_Blood	66	0.3470825730487867	15.909303702467966	32.33155456328153	-16.42225086081355	0.9316018139064888	0.6046274645006638	0.85422	0.59977	0.93051
ENSG00000049249	TNFRSF9	JTI_Small_Intestine_Terminal_Ileum	3	0.07081653857504251	38.769202416212124	34.441080139628255	4.32812227658389	0.4953213065515758	0.3905399295499313	0.88813	0.92634	0.08554
ENSG00000049283	EPN3	JTI_Testis	24	0.39911921971697417	70.57097813476771	21.154237673070508	49.4167404616973	0.09810609913198601	0.5084756861981418	0.2682	0.78094	0.00021
ENSG00000049323	LTBP1	JTI_Cells_Cultured_fibroblasts	12	0.5658074803233182	78.84315824404979	28.441576227594428	50.40158201645551	0.05931395689448388	0.4256892272682429	0.26218	0.24051	6.9e-5
ENSG00000049449	RCN1	JTI_Cells_Cultured_fibroblasts	24	0.4112811227247376	55.06345054902574	26.867037181899917	28.19641336712584	0.23284888024897596	0.3957696266895242	0.03869	0.14871	0.00166
ENSG00000049540	ELN	JTI_Liver	6	0.08413212525468657	15.675522274475599	21.116583321767187	-5.441061047291592	0.9344248045242126	0.9792413197966401	0.89837	0.99983	0.9344
ENSG00000049541	RFC2	JTI_Whole_Blood	11	0.10414722342777538	35.70736007898531	23.175356636681332	12.532003442303987	0.5575516426647193	0.3486634042828995	0.16546	0.25125	0.12151
ENSG00000049618	ARID1B	JTI_Skin_Sun_Exposed_Lower_leg	17	0.040920797301855105	25.81811867685798	25.20315932526648	0.6149593515914604	0.7651999124811357	0.5416343971507519	0.31565	0.03593	0.47719
ENSG00000049656	CLPTM1L	JTI_Skin_Not_Sun_Exposed_Suprapubic	37	0.09617335145682554	48.76070106962015	29.14526607873855	19.615434990881607	0.3187908161386565	0.7963295747028908	0.04807	0.7583	0.00584
ENSG00000049759	NEDD4L	JTI_Adrenal_Gland	20	0.28301052568007196	29.149470242566494	17.666955927089546	11.482514315476973	0.6962102505628747	0.4045755739218271	0.6091	0.14731	0.29791
ENSG00000049860	HEXB	JTI_Brain_Nucleus_accumbens_basal_ganglia	8	0.30788524280372737	55.98155898854261	41.3454458603976	14.636113128145176	0.22198779519610948	0.5014919537004191	0.21652	0.44337	0.00529
ENSG00000049883	PTCD2	JTI_Brain_Spinal_cord_cervical_c-1	3	0.04569882673725428	27.438652871312893	34.51681839205384	-7.078165520740911	0.7320326823295207	0.6354185009372526	0.57402	0.64664	0.44686
ENSG00000050130	JKAMP	JTI_Cells_Cultured_fibroblasts	9	0.28318208825202174	51.60038735793283	25.375379071214102	26.225008286718737	0.2775732872692997	0.4326975285737572	0.08914	0.12705	0.00605
ENSG00000050165	DKK3	JTI_Artery_Aorta	58	0.46995602333564934	31.83764193715583	28.288527690599576	3.549114246556225	0.6391309935359589	0.7686692081259345	0.3969	0.75173	0.19714
ENSG00000050327	ARHGEF5	JTI_Brain_Substantia_nigra	6	0.323415049674558	22.78365044691523	16.975571604482308	5.808078842432901	0.8241032546930195	0.6452308580555434	0.82771	0.82625	0.63598
ENSG00000050344	NFE2L3	JTI_Skin_Sun_Exposed_Lower_leg	30	0.22978444730487657	32.52859374525267	17.913037978883985	14.61555576636865	0.6244391692102822	0.8543719278510651	0.53151	0.73407	0.19441
ENSG00000050393	MCUR1	JTI_Brain_Putamen_basal_ganglia	11	0.48190752612697846	34.57370190860054	32.91375065033252	1.6599512582680116	0.581215820569949	0.6655094481657884	0.2721	0.72594	0.12796
ENSG00000050405	LIMA1	JTI_Esophagus_Muscularis	18	0.2081091135011955	18.55570945306924	34.99434213552248	-16.43863268245324	0.8954972605027591	0.9916395409585981	0.8828	0.98796	0.82368
ENSG00000050426	LETMD1	JTI_Brain_Hippocampus	11	0.22712451640153028	34.059799243791076	24.255598386672062	9.804200857119017	0.5920238603670068	0.3776323251175348	0.22729	0.37062	0.16106
ENSG00000050438	SLC4A8	JTI_Brain_Spinal_cord_cervical_c-1	2	0.31250771307096714	23.65230932092301	20.19920500513815	3.4531043157849313	0.8077655529705097	0.6009473995230284	0.80467	0.51823	0.67627
ENSG00000050555	LAMC3	JTI_Adipose_Visceral_Omentum	15	0.20502381530965336	32.367042704474294	24.003095078078076	8.36394762639607	0.6278720796479743	0.4446213407376881	0.7516	0.49929	0.1937
ENSG00000050628	PTGER3	JTI_Brain_Frontal_Cortex_BA9	35	0.47910957127758147	50.019151933322696	22.14719199741811	27.871959935904496	0.3000144679252156	0.6048863978486412	0.14472	0.5638	0.00499
ENSG00000050730	TNIP3	JTI_Testis	13	0.19550097489993828	35.27881929670299	27.240276262271124	8.038543034431896	0.5664652402365277	0.3163823890751294	0.13529	0.0248	0.14533
ENSG00000050748	MAPK9	JTI_Brain_Caudate_basal_ganglia	20	0.21503060484057354	34.69804797173422	20.22614978916927	14.471898182564988	0.5786075650691431	0.2828449862630688	0.38759	0.45405	0.12669
ENSG00000050767	COL23A1	JTI_Brain_Cerebellum	8	0.2805360779177836	17.169337826997623	16.307262853108423	0.862074973889209	0.9153405275654841	0.7365851215858519	0.68695	0.79661	0.87417
ENSG00000050820	BCAR1	JTI_Esophagus_Mucosa	70	0.27213569905972906	24.739544079358268	25.55812451013501	-0.8185804307767389	0.786692720277532	0.8136983830911139	0.78221	0.74546	0.52767
ENSG00000051009	FAM160A2	JTI_Testis	8	0.3122602204180386	24.688265678923408	27.129404702411545	-2.4411390234881027	0.7877007947935375	0.9269770933769318	0.68988	0.93734	0.54478
ENSG00000051108	HERPUD1	JTI_Cells_Cultured_fibroblasts	10	0.1560128088211652	52.11312582951315	28.008096015326334	24.10502981418682	0.2705706062178079	0.3530509928465032	0.23031	0.21639	0.00406
ENSG00000051128	HOMER3	JTI_Muscle_Skeletal	29	0.6780053857062651	27.20164102251147	29.624549284175867	-2.4229082616643876	0.7369383195023733	0.809917619973459	0.86431	0.99454	0.38521
ENSG00000051180	RAD51	JTI_Testis	11	0.44133995227867284	21.5104605321565	24.853458036569158	-3.342997504412657	0.8471278845826273	0.09184742384777683	0.19932	0.01281	0.6921
ENSG00000051341	POLQ	JTI_Artery_Aorta	23	0.0407485508243496	31.160418807240912	27.6758469700843	3.4845718371564995	0.6535429680236164	0.45266825366563535	0.38264	0.38035	0.249
ENSG00000051382	PIK3CB	JTI_Minor_Salivary_Gland	3	0.09083683037019238	41.118975518832734	23.02915185728779	18.089823661544933	0.4497561623125522	0.1864789489735484	0.13828	0.16679	0.07294
ENSG00000051523	CYBA	JTI_Pancreas	18	0.4215450572489421	55.79064715436166	19.654591392114636	36.136055762247075	0.22421260471308993	0.2006690221552239	0.2961	0.00903	0.00221
ENSG00000051596	THOC3	JTI_Brain_Caudate_basal_ganglia	8	0.5356632514165129	24.910834623336317	14.450409814767761	10.460424808568337	0.783315820125267	0.6702734507194947	0.87324	0.90613	0.50972
ENSG00000051620	HEBP2	JTI_Testis	79	0.41894040067472665	26.757753359617123	18.45493031047814	8.30282304913898	0.746079138665712	0.7737912481416427	0.96931	0.86621	0.39555
ENSG00000051825	MPHOSPH9	JTI_Testis	9	0.3751251352508399	46.88602843989244	22.061813216522623	24.82421522336984	0.3482637878092505	0.01583166309099932	0.38084	0.5581	0.01201
ENSG00000052126	PLEKHA5	JTI_Brain_Cerebellar_Hemisphere	28	0.09260480961710017	21.95546344879866	25.79241764245461	-3.8369541936559273	0.8392134131328992	0.7417321636170371	0.80386	0.77387	0.70612
ENSG00000052344	PRSS8	JTI_Thyroid	5	0.06761092148295648	32.3870887557497	27.983527762352242	4.403560993397422	0.627446019255411	0.6822875775864659	0.19605	0.68501	0.23146
ENSG00000052723	SIKE1	JTI_Brain_Amygdala	7	0.05796017095921886	63.882378528771795	32.30875813847121	31.573620390300576	0.14445004498399386	0.3453606189691515	0.49743	0.54589	0.00042
ENSG00000052749	RRP12	JTI_Heart_Left_Ventricle	10	0.524066807018477	137.52723729692121	38.15262740620535	99.37460989071599	0.001004755862828104	0.07067897249203166	0.08967	0.12026	0.0
ENSG00000052795	FNIP2	JTI_Pancreas	15	0.15721477237148276	37.85726617091864	21.085429832028098	16.771836338890555	0.5135546814111352	0.9196528535083376	0.2152	0.93567	0.07578
ENSG00000052802	MSMO1	JTI_Brain_Cortex	7	0.07333788349096197	47.76843437177274	29.355491758866425	18.41294261290633	0.33416781865139195	0.21739718926021714	0.1171	0.10405	0.01437
ENSG00000052841	TTC17	JTI_Brain_Cerebellar_Hemisphere	9	0.20067847211064038	40.11669417427963	25.712438659568516	14.404255514711146	0.46892675806485296	0.3597923655569536	0.31437	0.39594	0.05488
ENSG00000052850	ALX4	JTI_Adipose_Subcutaneous	20	0.2601908212288056	34.804172228319985	41.79825254127744	-6.994080312957423	0.5763838078618819	0.3509230013419237	0.65094	0.44669	0.12767
ENSG00000053108	FSTL4	JTI_Esophagus_Mucosa	13	0.5408959942355354	75.03120311350955	26.624904637533145	48.406298475976335	0.07502797593002954	0.458627343175842	0.07666	0.26374	0.00028
ENSG00000053254	FOXN3	JTI_Brain_Spinal_cord_cervical_c-1	7	0.07827794940449087	40.28823847153304	30.397625577082184	9.890612894450854	0.4656166797073606	0.8433146223277149	0.04555	0.78545	0.05893
ENSG00000053328	METTL24	JTI_Brain_Cerebellar_Hemisphere	1	0.26965450578709765	24.987601863080315	24.987601863080325	0.0	0.7817977166302023	0.7184517061539862	0.44537	0.92408	0.74014
ENSG00000053371	AKR7A2	JTI_Testis	55	0.3703693954277661	13.747946203876502	26.990013161677215	-13.242066957800706	0.9553010815571534	0.9220494838550714	0.86557	0.73289	0.96954
ENSG00000053372	MRTO4	JTI_Testis	13	0.3739501109811611	40.76325311877688	22.736705325698043	18.026547793078947	0.4565128448800839	0.4212989046360269	0.0332	0.09273	0.05287
ENSG00000053438	NNAT	JTI_Brain_Anterior_cingulate_cortex_BA24	8	0.028575279047000645	18.125724334663563	28.906682161633945	-10.780957826970397	0.9018619741091826	0.7668493604862123	0.9777	0.76599	0.87823
ENSG00000053501	USE1	JTI_Spleen	14	0.2475895835185604	44.86845283213845	26.155386875801028	18.713065956337527	0.38196242332209956	0.32597466233051176	0.50995	0.20328	0.02283
ENSG00000053524	MCF2L2	JTI_Ovary	2	0.3183923574505012	41.25717324488479	36.293040647618014	4.964132597266808	0.44714553316822175	0.6464904037415596	0.8551	0.09269	0.09894
ENSG00000053702	NRIP2	JTI_Brain_Caudate_basal_ganglia	3	0.28581809263027186	81.90471942819538	39.698249343137036	42.206470085058285	0.04893569967824093	0.49454720362746896	0.1257	0.34977	0.00029
ENSG00000053747	LAMA3	JTI_Pancreas	10	0.4120864236734635	54.139584483506496	28.036543527243573	26.103040956262934	0.2441943880180923	0.39013692213933365	0.87463	0.85582	0.00445
ENSG00000053770	AP5M1	JTI_Esophagus_Gastroesophageal_Junction	17	0.13018907029893573	6.825429419342167	29.53938012245567	-22.71395070311349	0.9954152314922606	0.9967041667268415	0.99976	0.9997	0.99988
ENSG00000053900	ANAPC4	JTI_Artery_Tibial	23	0.5452158280459352	38.05116239228867	28.733871150143322	9.317291242145247	0.5096544525715248	0.7686184697225549	0.75621	0.86141	0.07155
ENSG00000053918	KCNQ1	JTI_Kidney_Cortex	26	0.05446189281192774	37.77497769016145	27.34899159814454	10.425986092016938	0.5152136096922002	0.6774486267269538	0.10314	0.37143	0.07333
ENSG00000054116	TRAPPC3	JTI_Thyroid	5	0.12587735848802772	33.46864962683836	33.14488151462589	0.323768112212471	0.6045063327149336	0.48966877329996983	0.62611	0.19687	0.19905
ENSG00000054118	THRAP3	JTI_Pituitary	4	0.06702320098687457	55.3785711147942	21.987310676108276	33.391260438686	0.22907488530921333	0.013236097909496229	0.05712	0.04514	0.0061
ENSG00000054148	PHPT1	JTI_Cells_Cultured_fibroblasts	8	0.22680144208980343	48.79325150945924	36.77786634221671	12.015385167242536	0.31829492201039605	0.5632074310795859	0.18541	0.73657	0.01473
ENSG00000054179	ENTPD2	JTI_Testis	7	0.15382975480240368	30.82678244675582	18.006403534768793	12.820378911987044	0.6606414066466634	0.9410718617527497	0.53057	0.72587	0.25597
ENSG00000054219	LY75	JTI_Esophagus_Mucosa	26	0.5353972452703778	93.1030424600647	28.598110715613387	64.50493174445116	0.02363650731919677	0.02634270158071023	0.0539	0.19165	5.0e-6
ENSG00000054267	ARID4B	JTI_Testis	10	0.18414515521087585	51.800840276292305	21.77196628322913	30.028873993063304	0.27481968978088317	0.0494503536122999	0.27818	0.36287	0.00395
ENSG00000054277	OPN3	JTI_Testis	6	0.17089444242381652	27.400293396701674	22.425824486293283	4.974468910408392	0.7328277546308852	0.955735852888745	0.71355	0.90897	0.4288
ENSG00000054282	SDCCAG8	JTI_Cells_Cultured_fibroblasts	19	0.4428531766568495	71.0244757202297	23.080157134731724	47.94431858549802	0.0955008034499661	0.05864047921993867	0.01929	0.01374	5.5e-5
ENSG00000054356	PTPRN	JTI_Whole_Blood	24	0.2519915791710536	45.79404367110126	33.82115894541585	11.972884725685429	0.3662514786313786	0.28369340898485434	0.1062	0.28154	0.01695
ENSG00000054392	HHAT	JTI_Brain_Frontal_Cortex_BA9	15	0.21740108509756853	38.4825321277211	19.674685181033365	18.807846946687754	0.5010224016867701	0.3497126947177538	0.25141	0.06395	0.06924
ENSG00000054523	KIF1B	JTI_Thyroid	16	0.2591550645598599	101.28211325128584	24.24050694742194	77.04160630386387	0.013603977298487743	0.102144273188843	0.1207	0.03813	1.0e-6
ENSG00000054598	FOXC1	JTI_Whole_Blood	10	0.14471717826502786	34.740607866227485	26.780022949765446	7.960584916462087	0.5777154970532477	0.7386642934962369	0.10478	0.54124	0.1311
ENSG00000054611	TBC1D22A	JTI_Adipose_Subcutaneous	21	0.32520794884518633	40.214691863174494	33.11740352820517	7.097288334969329	0.46703438187960006	0.9219685325502132	0.01854	0.87143	0.04738
ENSG00000054654	SYNE2	JTI_Brain_Cerebellar_Hemisphere	5	0.2724527738189226	47.32599602757973	23.148148163037984	24.17784786454172	0.34118613976437373	0.3120093487665939	0.18613	0.02835	0.01352
ENSG00000054690	PLEKHH1	JTI_Brain_Cerebellum	10	0.24932933124305395	39.85613317503402	20.97690869576063	18.87922447927336	0.47397672634869825	0.7816678294984152	0.44485	0.66203	0.0457
ENSG00000054793	ATP9A	JTI_Whole_Blood	23	0.2797825313828898	67.26136822738309	30.215364845654875	37.04600338172822	0.11909377981902862	0.27207768718203656	0.07709	0.26945	0.0002
ENSG00000054803	CBLN4	JTI_Testis	41	0.06956605276185408	28.089973444221865	26.676019894864854	1.4139535493570143	0.7184723692741434	0.6761636620882892	0.45702	0.67879	0.38245
ENSG00000054938	CHRDL2	JTI_Brain_Putamen_basal_ganglia	9	0.14359992620815157	49.950624453813724	28.087140806714082	21.86348364709964	0.3010159887732392	0.15314659682538667	0.16359	0.13048	0.00633
ENSG00000054965	FAM168A	JTI_Spleen	11	0.11078824397025207	31.14905580211202	24.198793200252357	6.950262601859657	0.6537847724061872	0.7793829461214578	0.09569	0.74408	0.2524
ENSG00000054967	RELT	JTI_Spleen	33	0.14144954661362144	17.477592924249674	25.19786485941597	-7.720271935166258	0.9111005188335284	0.9693896911942466	0.77875	0.96675	0.89103
ENSG00000054983	GALC	JTI_Liver	9	0.4536638622418327	42.4861686243558	19.461327135961795	23.024841488394014	0.42429301546308634	0.32633916296759935	0.51218	0.54293	0.03031
ENSG00000055044	NOP58	JTI_Brain_Spinal_cord_cervical_c-1	7	0.10557254014688063	25.949979352575085	19.92695792063044	6.0230214319446835	0.7625371876576349	0.4849393474741942	0.82602	0.8454	0.53895
ENSG00000055070	SZRD1	JTI_Brain_Hippocampus	9	0.08046249306015435	56.263089744358844	37.522484207592946	18.740605536765862	0.21873895359147638	0.05256471447343239	0.13963	0.06994	0.00427
ENSG00000055118	KCNH2	JTI_Brain_Cerebellum	17	0.3376372080051084	46.817092379364915	24.275837565203823	22.541254814161103	0.3493816175710848	0.4675201132692103	0.76038	0.94456	0.01042
ENSG00000055130	CUL1	JTI_Adipose_Visceral_Omentum	7	0.04980007880409091	28.04390898971809	24.322302345344784	3.721606644373345	0.7194349409313592	0.9428434315725635	0.55316	0.96295	0.39226
ENSG00000055147	FAM114A2	JTI_Brain_Frontal_Cortex_BA9	7	0.09921604876848877	22.163953082633984	12.377285052177564	9.786668030456445	0.8354550514584496	0.5693094076273298	0.93455	0.89506	0.72029
ENSG00000055163	CYFIP2	JTI_Esophagus_Muscularis	8	0.3328356720451299	31.663998198528184	21.184326845317898	10.479671353210298	0.6428259522939382	0.9710394040602996	0.12534	0.83976	0.23798
ENSG00000055208	TAB2	JTI_Liver	12	0.35777945980255493	36.838426766840534	23.30860992485009	13.529816841990474	0.5342421966149586	0.8157497880429976	0.28326	0.88495	0.09628
ENSG00000055211	GINM1	JTI_Cells_Cultured_fibroblasts	16	0.3237591364657371	53.90228042444582	33.81377815285734	20.088502271588514	0.24717674080020585	0.11866748791154845	0.25358	0.26204	0.00358
ENSG00000055332	EIF2AK2	JTI_Esophagus_Mucosa	4	0.14480210693791465	54.5940133278067	25.444842878546652	29.149170449260044	0.2385612108247719	0.027207176292052573	0.51927	0.59016	0.00553
ENSG00000055483	USP36	JTI_Testis	30	0.5636722392010238	46.19993863694171	24.081997643630118	22.117940993311578	0.35949563265437934	0.257667630404499	0.03085	0.09533	0.01379
ENSG00000055609	KMT2C	JTI_Adipose_Visceral_Omentum	7	0.04872913865083407	30.91141743680936	18.579340077132596	12.332077359676815	0.6588410307757585	0.3231414088802734	0.68455	0.51434	0.27487
ENSG00000055732	MCOLN3	JTI_Brain_Caudate_basal_ganglia	13	0.430388580908518	37.930391961560346	22.990808901861776	14.93958305969858	0.5120823104263156	0.9708790963481901	0.3223	0.95446	0.07109
ENSG00000055813	CCDC85A	JTI_Cells_Cultured_fibroblasts	18	0.348247003032726	41.837647844473494	28.577476193802134	13.260171650671312	0.4362694089890507	0.5235388580810322	0.32603	0.16463	0.03586
ENSG00000055917	PUM2	JTI_Brain_Hypothalamus	37	0.05674554028662286	42.3123930092066	25.19035373088017	17.12203927832642	0.42748378913904583	0.7970286638548333	0.26416	0.82279	0.03085
ENSG00000055950	MRPL43	JTI_Uterus	9	0.3365143863453788	27.943295140904137	29.097263594318036	-1.1539684534139367	0.7215356178415497	0.8326741833072575	0.62222	0.96642	0.38114
ENSG00000055955	ITIH4	JTI_Artery_Tibial	16	0.6015470410852178	114.14634059397846	44.9072007710922	69.23913982288626	0.00553905512952974	0.5840265839356337	0.00064	0.12931	0.0
ENSG00000055957	ITIH1	JTI_Nerve_Tibial	14	0.07728899399404246	62.111516598545826	52.77683843558294	9.33467816296287	0.15949051896326316	0.7547175685038712	0.27453	0.80402	0.0009
ENSG00000056050	HPF1	JTI_Cells_EBV-transformed_lymphocytes	2	0.47583309677101626	36.58118207380743	28.311283003909907	8.269899069897475	0.539513842318736	0.3375737288446128	0.19768	0.09234	0.21289
ENSG00000056097	ZFR	JTI_Kidney_Cortex	16	0.0690447576318344	20.713801118640838	24.325252038452575	-3.611450919811711	0.860912150372265	0.9460652079189117	0.82162	0.97936	0.77581
ENSG00000056291	NPFFR2	JTI_Testis	15	0.37632757886221424	67.55705174148488	31.10093562491519	36.45611611656971	0.11707087489572728	0.5369861970684108	0.30939	0.53371	0.00037
ENSG00000056487	PHF21B	JTI_Thyroid	3	0.24808764829265528	26.377387827726455	25.930917618622296	0.44647020910415874	0.7538590335713542	0.9277796413832681	0.86029	0.61426	0.53041
ENSG00000056558	TRAF1	JTI_Brain_Spinal_cord_cervical_c-1	9	0.42120092701706835	27.326604109836975	23.03458064283813	4.292023466998849	0.7343539107997694	0.21838188607790007	0.89741	0.08382	0.40988
ENSG00000056586	RC3H2	JTI_Esophagus_Gastroesophageal_Junction	12	0.045118629229503174	36.51994727357463	19.91324879302839	16.60669848054625	0.5407714041842006	0.28564873973291766	0.71672	0.30661	0.08905
ENSG00000056736	IL17RB	JTI_Cells_Cultured_fibroblasts	11	0.3573993998983687	76.45232509236428	23.274156757518337	53.178168334845665	0.06877537744731317	0.06177723068699609	0.10261	0.10242	0.00012
ENSG00000056972	TRAF3IP2	JTI_Artery_Tibial	20	0.18539169703691585	45.717955069534895	24.053739310000616	21.664215759534326	0.3675270499654306	0.03510927727250253	0.54403	0.14604	0.01513
ENSG00000057019	DCBLD2	JTI_Skin_Not_Sun_Exposed_Suprapubic	24	0.22545115544299885	50.178437294406386	18.307501256021546	31.870936038384972	0.2976958415746676	0.47031073523351347	0.01768	0.13435	0.00502
ENSG00000057149	SERPINB3	JTI_Testis	53	0.46818453200227905	61.11961468858525	28.250510020646463	32.86910466793872	0.16847729482462065	0.9125917883164191	0.01285	0.84348	0.00032
ENSG00000057252	SOAT1	JTI_Adrenal_Gland	11	0.3204597394205594	40.53266831966262	23.586160065255196	16.946508254407387	0.46092062012498725	0.5092946842139948	0.9772	0.85368	0.04611
ENSG00000057294	PKP2	JTI_Esophagus_Mucosa	9	0.16827956581145512	23.72882324056229	21.728666552345356	2.0001566882169484	0.8063042457667212	0.4439526142028579	0.59028	0.42094	0.61416
ENSG00000057468	MSH4	JTI_Nerve_Tibial	38	0.4092791440979422	22.378064905415197	24.6556073652765	-2.2775424598613085	0.8315629745216585	0.3939975652700555	0.66908	0.10246	0.65517
ENSG00000057593	F7	JTI_Brain_Frontal_Cortex_BA9	2	0.30771185311856786	72.83953927536234	72.8395392753622	0.0	0.08567816938995126	0.6909111628532096	0.48419	0.95818	0.01235
ENSG00000057608	GDI2	JTI_Pancreas	15	0.33357778609349464	37.21502518798398	23.54853519043766	13.666489997546318	0.5265587740884469	0.7812577872469346	0.6414	0.7763	0.08646
ENSG00000057657	PRDM1	JTI_Brain_Cerebellar_Hemisphere	26	0.09606301268524779	40.25435636218589	25.735565123953613	14.518791238232303	0.46626953084966305	0.688812221255294	0.24141	0.71608	0.04827
ENSG00000057663	ATG5	JTI_Kidney_Cortex	4	0.1508649655793183	27.259757451453	22.76596012895173	4.493797322501265	0.7357369721637532	0.840222984186348	0.25891	0.71925	0.4618
ENSG00000057704	TMCC3	JTI_Esophagus_Mucosa	54	0.26422520515215825	18.823573880129366	19.76055146850078	-0.9369775883713866	0.8914398870330381	0.2254511196510871	0.82038	0.07044	0.83821
ENSG00000057757	PITHD1	JTI_Adipose_Subcutaneous	6	0.1850240122787361	63.37465734565509	26.36705336899072	37.00760397666437	0.14863373898178248	0.11653744837360498	0.2108	0.46184	0.00073
ENSG00000057935	MTA3	JTI_Cells_EBV-transformed_lymphocytes	6	0.07886162622106474	45.31455588999936	28.547571168683486	16.766984721315726	0.3743376355883896	0.06683456447702857	0.44973	0.20338	0.02298
ENSG00000058056	USP13	JTI_Brain_Cerebellar_Hemisphere	7	0.1586214807640633	37.33407878655416	36.777510329087434	0.5565684574667309	0.5241385522325928	0.9166378960605717	0.04997	0.74556	0.08931
ENSG00000058063	ATP11B	JTI_Cells_Cultured_fibroblasts	35	0.38338578179941696	40.72941374468756	23.16792497016226	17.56148877452531	0.4571583385854257	0.6648456634263094	0.69442	0.76572	0.03973
ENSG00000058085	LAMC2	JTI_Nerve_Tibial	10	0.5981112568733195	36.47873259562918	35.10672942686692	1.3720031687622778	0.5416183910580562	0.9120980123102654	0.91173	0.92861	0.09852
ENSG00000058091	CDK14	JTI_Brain_Cerebellar_Hemisphere	24	0.33626206215094573	28.048363344861766	20.451387772224237	7.596975572637515	0.7193418838475114	0.9811194376252811	0.88053	0.93494	0.37812
ENSG00000058262	SEC61A1	JTI_Cells_Cultured_fibroblasts	3	0.2414912874796438	36.36883880644692	25.32057598952519	11.048262816921726	0.5438790028609591	0.7339339725045643	0.33148	0.57984	0.16061
ENSG00000058272	PPP1R12A	JTI_Testis	2	0.05445659787789178	24.90892181615679	24.327752834354953	0.5811689818018466	0.7833536100391394	0.6876119265753611	0.88334	0.11666	0.65984
ENSG00000058335	RASGRF1	JTI_Brain_Cerebellum	1	0.26309407418580916	31.49788309925189	31.497883099251897	0.0	0.6463611377024737	0.7677925124557181	0.61025	0.90517	0.57767
ENSG00000058404	CAMK2B	JTI_Brain_Hypothalamus	1	0.23744217833163633	18.787956025637484	18.78795602563752	0.0	0.8919834242250452	0.7406372998335037	0.78735	0.92937	0.90402
ENSG00000058453	CROCC	JTI_Thyroid	42	0.4740801954682664	14.97238129508921	25.300590038844035	-10.328208743754818	0.9425398366634149	0.7514169365617928	0.89093	0.67923	0.95999
ENSG00000058600	POLR3E	JTI_Liver	3	0.04498833883140805	34.55543874821504	29.177244934530037	5.37819381368499	0.5815991421241498	0.4600856761636389	0.79894	0.78808	0.2422
ENSG00000058668	ATP2B4	JTI_Esophagus_Mucosa	34	0.23704539837948252	46.22237728809908	24.73270309986771	21.48967418823134	0.3591245556971199	0.5187049202625953	0.0848	0.48337	0.01497
ENSG00000058673	ZC3H11A	JTI_Brain_Cerebellar_Hemisphere	5	0.029534735008560152	26.960393804250433	26.92084906337565	0.039544740874821904	0.741914098063662	0.26252176606632754	0.44176	0.17098	0.5103
ENSG00000058729	RIOK2	JTI_Muscle_Skeletal	2	0.21247577523130823	34.847033839279895	34.84703383927999	0.0	0.5754862839913476	0.7826940130385005	0.83628	0.89094	0.20093
ENSG00000058799	YIPF1	JTI_Testis	21	0.25449474189657667	21.459039052350903	18.034147491297635	3.4248915610532595	0.8480327559432521	0.7189100428491664	0.65844	0.44605	0.73349
ENSG00000058804	NDC1	JTI_Cells_EBV-transformed_lymphocytes	3	0.11792853536518419	43.667037817993126	25.596940911692005	18.070096906301128	0.40297614929045567	0.547103208165672	0.08195	0.82608	0.08518
ENSG00000058866	DGKG	JTI_Heart_Atrial_Appendage	13	0.18206839987709994	23.68069728696972	23.591593968590757	0.08910331837895095	0.8072237862927341	0.8001090025162274	0.90014	0.74448	0.60443
ENSG00000059122	FLYWCH1	JTI_Pancreas	68	0.7540762643277616	58.65585709277628	28.30931114865665	30.34654594411959	0.19263712009317407	0.6473275025092828	0.00804	0.37847	0.00096
ENSG00000059145	UNKL	JTI_Brain_Cerebellar_Hemisphere	7	0.09163016542863311	23.208318427716623	28.247184243430063	-5.038865815713416	0.8161754442049558	0.5250124146866497	0.73776	0.42174	0.67993
ENSG00000059377	TBXAS1	JTI_Whole_Blood	29	0.09542622038342069	47.12965982448188	23.717273598105752	23.4123862263762	0.3443324387592587	0.31208233676199737	0.08173	0.14323	0.00958
ENSG00000059378	PARP12	JTI_Testis	8	0.16332795399881297	31.209016041514687	21.477831893854262	9.731184147660395	0.6525087964835006	0.18164412776694114	0.85827	0.76426	0.22126
ENSG00000059573	ALDH18A1	JTI_Liver	9	0.35235177700723724	61.79610938175454	31.440186891032848	30.355922490721653	0.16230344725256898	0.09683452808243322	0.22451	0.09977	0.00131
ENSG00000059588	TARBP1	JTI_Testis	6	0.14838140969257677	27.448636438960605	27.406498139618268	0.04213829934227196	0.7318256851340026	0.7788017977379853	0.49295	0.35982	0.39501
ENSG00000059691	GATB	JTI_Brain_Cerebellar_Hemisphere	17	0.3073722404228608	73.63289666455184	25.6947931025427	47.93810356200922	0.08167575284536037	0.5557167628977755	0.09562	0.4097	5.7e-5
ENSG00000059728	MXD1	JTI_Pituitary	13	0.037164406047797034	28.099406823792265	28.049020754903278	0.050386068888949434	0.7182751858410845	0.95082202465677	0.54015	0.98478	0.39572
ENSG00000059758	CDK17	JTI_Brain_Cerebellum	25	0.038736156527681725	55.58136670592077	30.75631519742467	24.82505150849611	0.22667171184093685	0.5093943615393755	0.17034	0.4762	0.00176
ENSG00000059769	DNAJC25	JTI_Adipose_Subcutaneous	35	0.1360050326279136	31.16392699929557	33.11492220461821	-1.9509952053226645	0.6534683133553205	0.9570900607702011	0.64332	0.9047	0.25955
ENSG00000059915	PSD	JTI_Brain_Cerebellum	9	0.09931018665463882	20.898097542549156	23.332721683485282	-2.434624140936149	0.8577687826388716	0.7902411804400269	0.64296	0.70825	0.76403
ENSG00000060069	CTDP1	JTI_Whole_Blood	38	0.5884404008239977	154.04926944223382	33.32763822211532	120.72163122011857	0.00028750661254799294	0.6219898939936945	7.8e-5	0.16982	0.0
ENSG00000060138	YBX3	JTI_Muscle_Skeletal	14	0.23127310615563298	50.74013908082723	21.46391813531119	29.276220945515973	0.2896233141657077	0.32507936441062807	0.05809	0.28959	0.00463
ENSG00000060140	STYK1	JTI_Skin_Sun_Exposed_Lower_leg	24	0.12027562784131646	51.590918903948264	26.14805850263563	25.44286040131271	0.27770386070713565	0.7812215323783267	0.31363	0.80231	0.00268
ENSG00000060237	WNK1	JTI_Brain_Substantia_nigra	9	0.10896701000708434	47.863026192166735	27.468766670574713	20.394259521592133	0.3326802557250091	0.2905369187605926	0.01733	0.07102	0.01166
ENSG00000060339	CCAR1	JTI_Brain_Spinal_cord_cervical_c-1	14	0.1163684753041135	19.516407367537166	32.567917908912726	-13.051510541375547	0.8806266931569867	0.7923451518879844	0.91091	0.71193	0.82949
ENSG00000060491	OGFR	JTI_Thyroid	7	0.32653652559403656	37.83542455207018	24.833701764455313	13.001722787614847	0.5139947936674241	0.9569964431671949	0.24071	0.75108	0.0885
ENSG00000060558	GNA15	JTI_Brain_Cerebellar_Hemisphere	2	0.6354398634506975	14.994477016780497	15.20580172271604	-0.2113247059355482	0.942293483156531	0.9831914268584596	0.58833	0.92776	0.95964
ENSG00000060566	CREB3L3	JTI_Pancreas	29	0.06304801409020026	20.650611697080837	27.495745485406218	-6.845133788325385	0.8619834412825206	0.7741433029104772	0.83693	0.63163	0.75853
ENSG00000060642	PIGV	JTI_Pituitary	6	0.21046392334405	16.14192221744316	13.818561877663857	2.3233603397792977	0.9287317768375086	0.6926915692861433	0.92995	0.37618	0.9259
ENSG00000060656	PTPRU	JTI_Brain_Cerebellar_Hemisphere	3	0.36880433690359166	27.690694583362575	26.99396355318684	0.696731030175716	0.7267984140572719	0.8717541534859994	0.59721	0.743	0.46736
ENSG00000060688	SNRNP40	JTI_Kidney_Cortex	8	0.07832233365578173	37.26173045122145	32.218646445098074	5.043084006123359	0.5256088008773976	0.7650223625928547	0.16975	0.88095	0.10863
ENSG00000060709	RIMBP2	JTI_Nerve_Tibial	38	0.38993672885334807	50.75233923714405	26.09512914583958	24.65721009130444	0.28944977311991144	0.6159678336233357	0.22935	0.84638	0.00512
ENSG00000060718	COL11A1	JTI_Nerve_Tibial	43	0.15414370908007383	29.354588843620963	28.238766540962235	1.1158223026587266	0.6918773488357459	0.46748831121013734	0.24826	0.18977	0.33088
ENSG00000060749	QSER1	JTI_Brain_Frontal_Cortex_BA9	4	0.13705341384300712	28.078892097526637	19.702353160661563	8.37653893686507	0.7187039730242442	0.45846615248750267	0.56317	0.83537	0.38574
ENSG00000060762	MPC1	JTI_Cells_Cultured_fibroblasts	5	0.2415578880464129	53.49126394233923	21.288048255873385	32.20321568646587	0.25240864127938845	0.19943011609419228	0.01365	0.01181	0.00651
ENSG00000060971	ACAA1	JTI_Cells_Cultured_fibroblasts	16	0.13757322044410078	11.117686840975466	27.034889895261376	-15.917203054285913	0.9767466503959599	0.6800228581354006	0.99066	0.69174	0.99282
ENSG00000060982	BCAT1	JTI_Pancreas	16	0.3571976256304239	31.7603538207971	22.038352335769698	9.722001485027343	0.6407755275070607	0.9968574068413956	0.35138	0.99717	0.21922
ENSG00000061273	HDAC7	JTI_Brain_Cerebellar_Hemisphere	17	0.13283975691408473	39.0879218586935	24.54319694440116	14.544724914292352	0.48901714706838517	0.3410229214131407	0.16528	0.48257	0.06249
ENSG00000061337	LZTS1	JTI_Testis	13	0.3387085155354342	48.36364421935722	41.047070014972064	7.316574204385112	0.324883520235231	0.5418090934057044	0.11764	0.62836	0.01159
ENSG00000061455	PRDM6	JTI_Heart_Left_Ventricle	22	0.2140939603874862	69.79357126233847	30.92474975828853	38.868821504050004	0.1027187901780788	0.17122175849622503	0.00653	0.26143	8.7e-5
ENSG00000061492	WNT8A	JTI_Testis	27	0.08413090815777587	32.99842508308689	21.39985060297717	11.59857448010979	0.6144663809544944	0.2741297797864223	0.5032	0.35823	0.19415
ENSG00000061656	SPAG4	JTI_Testis	5	0.06235858250816804	43.98174229867837	33.22757693902294	10.754165359655442	0.3974049536369244	0.05468437455239641	0.4602	0.14387	0.06115
ENSG00000061676	NCKAP1	JTI_Heart_Atrial_Appendage	12	0.08846794065556071	35.256254090171254	24.724930329408206	10.531323760763055	0.5669357218275822	0.9337114743131942	0.28623	0.69307	0.15547
ENSG00000061794	MRPS35	JTI_Adrenal_Gland	1	0.1654434389623044	15.928918766248923	15.928918766248911	0.0	0.9313621496733064	0.9554745643173823	0.1681	0.79594	0.95215
ENSG00000061918	GUCY1B3	JTI_Cells_Cultured_fibroblasts	39	0.17856173507382347	25.752314760518995	19.918583387472538	5.833731373046479	0.7665260385996894	0.3434845003342693	0.79607	0.57328	0.47615
ENSG00000061936	SFSWAP	JTI_Whole_Blood	21	0.1234607482516898	60.72464417571133	22.34258757013167	38.38205660557963	0.172171761824864	0.38863960679294096	0.39802	0.05635	0.00064
ENSG00000061938	TNK2	JTI_Brain_Cerebellar_Hemisphere	16	0.229420097268794	25.51965807103736	29.513655276768507	-3.9939972057311373	0.7711999660945391	0.8780436407973767	0.92577	0.83901	0.48989
ENSG00000061987	MON2	JTI_Artery_Aorta	25	0.049051451806982956	13.441863960279067	21.17156797697425	-7.729704016695204	0.9582157069183661	0.9597871027941738	0.87074	0.91061	0.97825
ENSG00000062038	CDH3	JTI_Brain_Anterior_cingulate_cortex_BA24	5	0.15596183080942477	67.40578237098869	32.00411766163931	35.40166470934932	0.11810200453731351	0.7248161109599999	0.30786	0.5187	0.00077
ENSG00000062194	GPBP1	JTI_Brain_Caudate_basal_ganglia	11	0.07542912009810965	26.915915928566232	28.579284109784357	-1.6633681812181247	0.7428294472375085	0.8958516339542322	0.09803	0.86289	0.49578
ENSG00000062282	DGAT2	JTI_Whole_Blood	8	0.06584321684272232	44.12406795390258	33.685494920207525	10.438573033695008	0.3949008214496056	0.8418636860568598	0.58856	0.92468	0.03235
ENSG00000062370	ZNF112	JTI_Testis	12	0.3000581947719422	44.33455306593339	27.3135733932571	17.020979672676287	0.39121522169060313	0.6723656347809046	0.09011	0.56788	0.02128
ENSG00000062485	CS	JTI_Minor_Salivary_Gland	11	0.05714186961104105	29.634757650668202	27.55837721767645	2.076380432991754	0.6859496183237583	0.6393774069637681	0.1726	0.37082	0.349
ENSG00000062524	LTK	JTI_Lung	10	0.6473006224211555	26.10130178066247	22.780141416236766	3.321160364425686	0.759472824557848	0.3503016871403748	0.69325	0.24116	0.43652
ENSG00000062582	MRPS24	JTI_Artery_Aorta	5	0.02276216691761402	73.15743540040776	29.201529270957675	43.95590612945018	0.08405380415500625	0.45836781740925175	0.06169	0.08785	0.00037
ENSG00000062598	ELMO2	JTI_Skin_Not_Sun_Exposed_Suprapubic	14	0.06668613105616074	29.97433473174981	24.078797036044378	5.8955376957054355	0.6787523403215971	0.738598699797447	0.33022	0.50245	0.29871
ENSG00000062650	WAPL	JTI_Pituitary	8	0.055079639146427536	37.555122301061026	23.154972778544366	14.400149522516667	0.519656465950859	0.22072330766251888	0.41281	0.58883	0.08278
ENSG00000062716	VMP1	JTI_Brain_Cerebellar_Hemisphere	5	0.03382395207747543	52.13953937943621	30.763145487450263	21.376393891985938	0.27021348611100143	0.08265694053517549	0.5476	0.18916	0.00946
ENSG00000062725	APPBP2	JTI_Brain_Substantia_nigra	14	0.10315393798521913	21.642081617328994	21.71707627140306	-0.07499465407407305	0.8448025011411628	0.9963563932472034	0.93785	0.9977	0.72049
ENSG00000062822	POLD1	JTI_Colon_Transverse	11	0.015070957616832205	25.133085208459388	26.236949903525453	-1.1038646950660544	0.7789129543165776	0.6757527599267145	0.22436	0.3298	0.53623
ENSG00000063015	SEZ6	JTI_Brain_Frontal_Cortex_BA9	3	0.03305826974236113	40.27984001848253	26.388661358658535	13.891178659823982	0.4657784609086663	0.4786869859486713	0.10186	0.02275	0.07582
ENSG00000063046	EIF4B	JTI_Artery_Aorta	25	0.19938832906083234	33.84144508107438	23.058605849040102	10.782839232034302	0.5966288563627038	0.18359269242738369	0.54871	0.16187	0.15973
ENSG00000063127	SLC6A16	JTI_Heart_Atrial_Appendage	18	0.2080645927783275	47.79141562148531	24.543026772871695	23.248388848613573	0.33380599317515497	0.1920072658185944	0.19747	0.01154	0.00872
ENSG00000063169	GLTSCR1	JTI_Kidney_Cortex	21	0.12418788539454836	25.52875741056031	19.605510168565328	5.923247241994981	0.7710176056180935	0.971563279516652	0.72496	0.95821	0.4925
ENSG00000063176	SPHK2	JTI_Prostate	9	0.1765961573863642	34.51499695539219	34.95038682034188	-0.4353898649497026	0.5824481791051948	0.507759208011914	0.95255	0.91193	0.13444
ENSG00000063177	RPL18	JTI_Cells_EBV-transformed_lymphocytes	2	0.03841486466308438	38.203223400964085	30.101110694675988	8.102112706288171	0.5066044238543136	0.894778732638225	0.7493	0.28464	0.13158
ENSG00000063180	CA11	JTI_Cells_EBV-transformed_lymphocytes	14	0.06694329168058726	41.46938422711216	33.73222778401997	7.737156443092204	0.4431525769973958	0.18517994351987238	0.43933	0.04517	0.04274
ENSG00000063241	ISOC2	JTI_Adrenal_Gland	18	0.11069631427346542	48.17613688056798	29.43642542902002	18.739711451547908	0.32778880351235307	0.0291060011472625	0.12256	0.06999	0.00817
ENSG00000063244	U2AF2	JTI_Pancreas	26	0.03024968842245988	30.511722812605054	26.842613263792895	3.669109548812157	0.6673406393212657	0.41884111224063897	0.47561	0.63026	0.26219
ENSG00000063245	EPN1	JTI_Whole_Blood	24	0.1104932335347563	10.745176345070943	18.84388055561042	-8.098704210539491	0.9791334804739261	0.7351422960318306	0.99969	0.85732	0.9949
ENSG00000063322	MED29	JTI_Brain_Spinal_cord_cervical_c-1	5	0.10955208799527996	29.26133347618114	31.411457440484856	-2.1501239643036993	0.6938480383486085	0.6451204744938611	0.51578	0.76889	0.40051
ENSG00000063438	AHRR	JTI_Brain_Cortex	18	0.31860495301626446	48.85777290907106	28.848462861709056	20.009310047361982	0.31731356702150443	0.8120517809181406	0.22947	0.65122	0.01006
ENSG00000063515	GSC2	JTI_Skin_Sun_Exposed_Lower_leg	4	0.02366838872867146	35.32314677777089	34.86229891389354	0.4608478638773424	0.5655413377131452	0.9011112574389992	0.67071	0.96283	0.16354
ENSG00000063660	GPC1	JTI_Brain_Cerebellum	14	0.3584492720480142	28.050710701642785	20.062002915217324	7.988707786425455	0.7192928427098717	0.11708979559052053	0.31434	0.10634	0.37686
ENSG00000063761	ADCK1	JTI_Brain_Cerebellar_Hemisphere	16	0.47944058687362323	29.923691224185912	15.882934988028085	14.040756236157842	0.6798264990925662	0.3193787179753397	0.82898	0.06814	0.29193
ENSG00000063854	HAGH	JTI_Nerve_Tibial	23	0.5177705416720941	96.33347897923908	24.736277260400097	71.59720171883897	0.019039848750673546	0.014060318899618627	0.1826	0.33117	1.5e-5
ENSG00000063978	RNF4	JTI_Cells_EBV-transformed_lymphocytes	12	0.1390843105159424	87.31648621753232	27.265223794845397	60.051262422686975	0.03458153981692978	0.001279674371902301	0.02518	0.01391	0.0
ENSG00000064012	CASP8	JTI_Cells_Cultured_fibroblasts	40	0.525961336350412	146.49040098679583	35.53113674143893	110.95926424535683	0.0005116757620268033	0.02420347219892699	0.00011	0.00014	0.0
ENSG00000064042	LIMCH1	JTI_Cells_Cultured_fibroblasts	26	0.2707655030831159	22.80746042606693	21.889669296220642	0.9177911298462662	0.8236618781101419	0.7512104760859937	0.84596	0.62964	0.64776
ENSG00000064102	INTS13	JTI_Brain_Spinal_cord_cervical_c-1	1	0.2746999030117361	17.309153457078605	17.309153457078608	0.0	0.9134298566330381	0.5401806107896377	0.84146	0.8939	0.92404
ENSG00000064115	TM7SF3	JTI_Spleen	10	0.44245052092518977	60.35504540169254	26.67748337989702	33.67756202179552	0.1756897439208331	0.6654038508936027	0.00285	0.77772	0.00101
ENSG00000064195	DLX3	JTI_Esophagus_Gastroesophageal_Junction	1	0.060524557456445735	47.1124297460545	47.112429746054524	0.0	0.34460948430696986	0.5124294906451229	0.78947	0.99612	0.17357
ENSG00000064199	SPA17	JTI_Cells_Cultured_fibroblasts	16	0.1461548026601816	19.230157197853117	15.605690712061406	3.624466485791716	0.8851491029471704	0.31782381821660444	0.68646	0.04631	0.82722
ENSG00000064201	TSPAN32	JTI_Nerve_Tibial	41	0.4305573059581061	36.553457999636954	28.72649096716124	7.826967032475704	0.5400830773482116	0.6485080837619127	0.21629	0.5607	0.09331
ENSG00000064205	WISP2	JTI_Artery_Tibial	10	0.09162071486007929	46.6734590090259	22.96575605591939	23.707702953106534	0.3517184002668735	0.19978611639897378	0.2186	0.10072	0.01182
ENSG00000064218	DMRT3	JTI_Thyroid	42	0.2737974852154414	29.188358124037798	29.500616347456813	-0.3122582234190123	0.6953892726629156	0.7506862029917993	0.63781	0.56124	0.32399
ENSG00000064225	ST3GAL6	JTI_Skin_Not_Sun_Exposed_Suprapubic	17	0.2871339449800228	59.43268731847866	18.598398949040554	40.83428836943813	0.18472963684659968	0.11310747210759917	0.15353	0.13648	0.00112
ENSG00000064270	ATP2C2	JTI_Pancreas	21	0.5333715685555003	48.347232989216835	23.774027442207146	24.57320554700962	0.3251370817740721	0.37443120503210436	0.55758	0.20016	0.01021
ENSG00000064300	NGFR	JTI_Brain_Substantia_nigra	7	0.16659690800852356	61.90273236161537	37.67896290424957	24.22376945736575	0.16134791236780507	0.6671019082125944	0.00444	0.21661	0.00179
ENSG00000064309	CDON	JTI_Brain_Cerebellum	28	0.6159481003974464	35.525220994067745	21.373963470877786	14.15125752318996	0.5613350467413266	0.9303870892256506	0.20515	0.87329	0.11515
ENSG00000064313	TAF2	JTI_Testis	16	0.15997582052007067	48.02446790255957	35.17780759241022	12.846660310149304	0.3301519439767439	0.32281765672555324	0.33921	0.37324	0.01129
ENSG00000064393	HIPK2	JTI_Vagina	11	0.07870408482182302	30.71544170260919	21.91912410681224	8.796317595796937	0.6630094395049366	0.629400542680207	0.42368	0.58656	0.2555
ENSG00000064419	TNPO3	JTI_Whole_Blood	14	0.373622134932728	46.73900777491716	31.619187438235645	15.119820336681554	0.3506506918685713	0.34218506046283514	0.52039	0.29387	0.01528
ENSG00000064490	RFXANK	JTI_Whole_Blood	18	0.10102773388753063	27.51854302145859	23.103149954719775	4.415393066738792	0.7303754672417166	0.6167448881655687	0.68628	0.53776	0.41474
ENSG00000064545	TMEM161A	JTI_Muscle_Skeletal	22	0.7313684453369599	22.062591702687197	23.854342207492863	-1.7917505048057174	0.8372861842136982	0.7999355349625101	0.4072	0.3571	0.66965
ENSG00000064547	LPAR2	JTI_Whole_Blood	17	0.24768176353388058	50.31089852803545	30.852544930721486	19.458353597313955	0.2957775916804255	0.8158534362707159	0.05174	0.56793	0.00552
ENSG00000064601	CTSA	JTI_Brain_Cerebellum	3	0.24682425425224286	28.788558531936065	26.577726643073007	2.210831888863069	0.7038177828462036	0.4104937478109034	0.75788	0.33391	0.3904
ENSG00000064607	SUGP2	JTI_Brain_Cerebellum	2	0.11151338669768668	44.884220364091284	30.26169757165511	14.622522792436111	0.381691265590239	0.5712830435231341	0.19627	0.05806	0.05239
ENSG00000064651	SLC12A2	JTI_Brain_Cerebellar_Hemisphere	19	0.19523597382523417	28.498057958293487	25.799640676022563	2.6984172822709303	0.7099240388963381	0.3493386622146864	0.59193	0.11172	0.32879
ENSG00000064652	SNX24	JTI_Nerve_Tibial	14	0.2574847013245872	38.581274918480744	29.398221329068008	9.183053589412719	0.4990554275770103	0.7885012810433949	0.1588	0.5814	0.07418
ENSG00000064655	EYA2	JTI_Artery_Aorta	5	0.40335614902870565	40.82192472881314	31.804652120811557	9.017272608001575	0.4553947921419294	0.3070302901677693	0.82783	0.75443	0.05188
ENSG00000064666	CNN2	JTI_Whole_Blood	17	0.43242603481494524	74.29023730987755	60.47002560237833	13.820211707499197	0.07848741341310737	0.6052636846119616	0.08729	0.91285	0.00076
ENSG00000064687	ABCA7	JTI_Whole_Blood	47	0.5077405419356692	66.67813178198092	60.281332420994836	6.396799360986077	0.12317329959518615	0.7624833794501897	0.00476	0.75315	0.00101
ENSG00000064692	SNCAIP	JTI_Brain_Cerebellar_Hemisphere	12	0.20580480105192958	25.690407279811275	19.9481647271451	5.742242552666212	0.7677719821026636	0.046112113158650415	0.76674	0.1038	0.4829
ENSG00000064703	DDX20	JTI_Lung	7	0.18306107689934695	74.89070746074286	20.12301705660753	54.76769040413537	0.07567317705127073	0.12276851375171449	0.39065	0.38122	0.00021
ENSG00000064726	BTBD1	JTI_Brain_Hippocampus	14	0.24633403342177781	22.97209942439935	26.847100275719903	-3.8750008513205794	0.8205996649339308	0.5440441346380193	0.65885	0.58645	0.63697
ENSG00000064763	FAR2	JTI_Brain_Cerebellum	4	0.3689384808190901	29.721477247084355	28.532346403890763	1.1891308431935823	0.684112829660351	0.19156220012314068	0.78425	0.00233	0.31575
ENSG00000064787	BCAS1	JTI_Esophagus_Mucosa	18	0.1739921647748594	28.598227290938897	18.68970594362568	9.90852134731319	0.7078203551569385	0.6707193592124712	0.65192	0.87126	0.32323
ENSG00000064835	POU1F1	JTI_Brain_Cerebellar_Hemisphere	8	0.11426786624652559	33.87511240947137	21.226306173886773	12.648806235584562	0.5959183701383662	0.690972808896546	0.39533	0.42939	0.16273
ENSG00000064886	CHI3L2	JTI_Spleen	6	0.41002218884782093	14.125833105974493	13.810787755070447	0.3150453509040423	0.9515502422744745	0.8472293265993361	0.99277	0.85552	0.95155
ENSG00000064932	SBNO2	JTI_Brain_Cerebellar_Hemisphere	14	0.2874539717040754	23.42754796167206	22.870861155384947	0.5566868062870921	0.8120379564942785	0.7221716190814237	0.94761	0.86464	0.58824
ENSG00000064933	PMS1	JTI_Skin_Not_Sun_Exposed_Suprapubic	6	0.3327027401872188	42.47045370910497	30.351828566195568	12.118625142909401	0.42458100554110156	0.11772046008906954	0.62917	0.7496	0.0427
ENSG00000064961	HMG20B	JTI_Brain_Putamen_basal_ganglia	16	0.06690691134233516	53.183139123653504	30.865695647548566	22.31744347610488	0.25638625185316616	0.05902605060665358	0.16919	0.24407	0.00373
ENSG00000064989	CALCRL	JTI_Artery_Tibial	18	0.390038886410825	35.13340943431592	22.09793949447053	13.035469939845369	0.5694989153390119	0.6093240554900541	0.25767	0.24755	0.12273
ENSG00000064995	TAF11	JTI_Testis	13	0.11154602047609428	14.962339790365116	32.95404319990714	-17.991703409542023	0.9426516064103393	0.7769955135793318	0.9949	0.9852	0.94877
ENSG00000064999	ANKS1A	JTI_Brain_Cortex	18	0.16467828418594285	28.608110818073268	29.918177421038216	-1.3100666029648924	0.7076126803372416	0.29215064960092374	0.90349	0.69525	0.35645
ENSG00000065000	AP3D1	JTI_Esophagus_Mucosa	18	0.23506335299065353	48.20687881306824	30.100763735404033	18.106115077664168	0.3273112487705524	0.44622972540243094	0.03451	0.02742	0.01146
ENSG00000065029	ZNF76	JTI_Testis	11	0.12555407490120607	12.734131238104522	30.967089441295606	-18.232958203191096	0.9645308785354945	0.7211193265000367	0.84548	0.43279	0.98665
ENSG00000065054	SLC9A3R2	JTI_Testis	19	0.09571900556523921	39.90329290987352	27.97433355473545	11.928959355138034	0.4730607467365074	0.6394840071413171	0.35068	0.77209	0.0514
ENSG00000065057	NTHL1	JTI_Colon_Transverse	22	0.05285417369404299	28.650226232835674	24.34616366600064	4.304062566835139	0.7067275284973591	0.7402775520321503	0.34664	0.81879	0.33867
ENSG00000065060	UHRF1BP1	JTI_Cells_Cultured_fibroblasts	25	0.5533959322571204	81.49748063993229	38.47986232940612	43.017618310526174	0.05021267783360377	0.17096015426169314	0.47728	0.24509	3.0e-6
ENSG00000065135	GNAI3	JTI_Small_Intestine_Terminal_Ileum	46	0.06173002102343161	17.55037333561087	21.76342143035585	-4.21304809474496	0.9100848054638777	0.7446289654593538	0.90431	0.39442	0.88015
ENSG00000065150	IPO5	JTI_Cells_Cultured_fibroblasts	26	0.10994214367589779	5.970396558046638	15.521401610686977	-9.551005052640338	0.9971300702007684	0.935324861227024	0.99997	0.91589	0.99997
ENSG00000065154	OAT	JTI_Adrenal_Gland	8	0.3331128550665361	13.16956572223602	12.519903308383187	0.6496624138528445	0.9607155507438114	0.19213341013842442	0.98265	0.00546	0.96944
ENSG00000065183	WDR3	JTI_Artery_Tibial	19	0.10471872103547397	4.420912085783024	36.07315924501755	-31.65224715923449	0.9990239355296631	0.9878626139748535	0.99876	0.98468	1.0
ENSG00000065243	PKN2	JTI_Colon_Transverse	9	0.06588271912621099	23.885178321874303	25.355008769418248	-1.4698304475439616	0.8033074441825646	0.5975946016917268	0.66719	0.79835	0.58078
ENSG00000065268	WDR18	JTI_Heart_Left_Ventricle	16	0.7321440026177669	51.08319144873729	24.4039576658317	26.679233782905545	0.2847726189459912	0.19565495101291874	0.72641	0.89707	0.00455
ENSG00000065308	TRAM2	JTI_Kidney_Cortex	27	0.20897939540434993	35.447228931763355	30.846854687257515	4.600374244505842	0.5629574198790083	0.5405728413173488	0.64784	0.81956	0.12454
ENSG00000065320	NTN1	JTI_Artery_Tibial	28	0.40836566091372717	32.18967395380966	24.89541492054707	7.29425903326261	0.6316428555510745	0.958129447829582	0.77519	0.94733	0.18456
ENSG00000065325	GLP2R	JTI_Colon_Sigmoid	39	0.18792989995885542	33.66955414505969	31.150615328151694	2.518938816907963	0.600258765714335	0.8797484140124702	0.37198	0.73089	0.14611
ENSG00000065328	MCM10	JTI_Adipose_Visceral_Omentum	3	0.33616410363144855	18.272276641574337	16.605074711035137	1.6672019305392058	0.8997134584593551	0.6784661729800935	0.94082	0.89001	0.85128
ENSG00000065357	DGKA	JTI_Nerve_Tibial	7	0.14222345688135504	25.27205646495084	30.3088789076473	-5.036822442696535	0.7761480157846561	0.5277060410913895	0.80131	0.52678	0.49068
ENSG00000065361	ERBB3	JTI_Brain_Hypothalamus	9	0.054212244633657654	51.38609579397895	30.145724115886715	21.24037167809225	0.2805396399095491	0.8592986796992712	0.3168	0.64814	0.00519
ENSG00000065371	ROPN1	JTI_Brain_Cortex	20	0.039260797325953986	11.809657774033168	25.98630334121318	-14.176645567180016	0.9718903956542299	0.9892405175431107	0.94746	0.99152	0.99121
ENSG00000065413	ANKRD44	JTI_Testis	7	0.4556955126576338	74.18778161626665	37.3351715332018	36.85261008306472	0.07897688679065464	0.532877260431698	0.50517	0.24133	0.00044
ENSG00000065427	KARS	JTI_Brain_Cerebellar_Hemisphere	16	0.11739460667001303	25.32066198278572	32.0571110829989	-6.736449100213204	0.7751788681314675	0.7592464641955601	0.78433	0.82876	0.53206
ENSG00000065457	ADAT1	JTI_Esophagus_Muscularis	29	0.5541678783986462	33.61932425081889	40.71020184521276	-7.0908775943937625	0.6013202508616957	0.40651161677665176	0.32103	0.2486	0.16135
ENSG00000065485	PDIA5	JTI_Artery_Tibial	13	0.20199808014793827	34.92581314732932	27.36116981919121	7.564643328138195	0.5738375758942464	0.678916530763538	0.34805	0.39499	0.12146
ENSG00000065491	TBC1D22B	JTI_Testis	2	0.08176319827842561	39.26829847741756	34.10099085859314	5.167307618824466	0.48546574815277016	0.7621355391299802	0.86258	0.44059	0.11376
ENSG00000065518	NDUFB4	JTI_Heart_Left_Ventricle	5	0.11341245281902124	25.535761785724883	22.391849833024494	3.1439119527003876	0.7708772057568699	0.6584228052844332	0.68853	0.13473	0.49934
ENSG00000065526	SPEN	JTI_Liver	17	0.06000958226501592	46.2023471161815	22.025805420913237	24.176541695268234	0.35945579059999416	0.7925352153167804	0.14707	0.60823	0.01457
ENSG00000065534	MYLK	JTI_Brain_Frontal_Cortex_BA9	12	0.053104684951848447	24.942009583313673	20.04799443488414	4.894015148429509	0.7826996678483304	0.6784458981920636	0.70548	0.59698	0.5326
ENSG00000065548	ZC3H15	JTI_Ovary	5	0.05578987952495107	25.462374317519718	22.449215380365512	3.0131589371542	0.7723471569234797	0.8817958008501967	0.87108	0.80338	0.58544
ENSG00000065559	MAP2K4	JTI_Small_Intestine_Terminal_Ileum	5	0.18522170698127027	83.72829236409514	30.610359913988027	53.117932450107	0.04357626677873295	0.8253127081759388	0.13641	0.73148	0.00016
ENSG00000065600	TMEM206	JTI_Esophagus_Mucosa	14	0.44739960241721577	46.080700508245386	26.333058447558304	19.747642060687024	0.36147174486320577	0.48090438332287366	0.2757	0.20432	0.0153
ENSG00000065609	SNAP91	JTI_Thyroid	12	0.2443583628218536	45.92563550762931	23.07718283757196	22.848452670057355	0.3640522265278546	0.2836767289675148	0.32874	0.43941	0.01716
ENSG00000065613	SLK	JTI_Skin_Sun_Exposed_Lower_leg	12	0.15886383790483005	50.19307686581724	20.644100439894856	29.54897642592228	0.29748339483960534	0.44994198257917506	0.03617	0.34833	0.00488
ENSG00000065615	CYB5R4	JTI_Uterus	8	0.06823871717405233	25.046507382429056	20.00865273114295	5.037854651286074	0.7806309059952213	0.7090986363848596	0.33292	0.35308	0.5814
ENSG00000065618	COL17A1	JTI_Whole_Blood	6	0.14102257248168046	33.60884467477945	20.04871098422134	13.56013369055804	0.6015417525868699	0.02933487433511631	0.01272	0.083	0.18027
ENSG00000065621	GSTO2	JTI_Brain_Cerebellar_Hemisphere	9	0.47337503934116293	38.653887425970524	18.923444802650085	19.730442623320513	0.49761114298801457	0.17021819218905826	0.10736	0.07621	0.07344
ENSG00000065665	SEC61A2	JTI_Brain_Cerebellum	8	0.5168102194683748	32.05807453411859	29.018209599192176	3.0398649349263356	0.6344415837982265	0.5826900565919997	0.67763	0.30249	0.21
ENSG00000065675	PRKCQ	JTI_Pancreas	28	0.15359586124361954	17.035156424448235	21.170413022001817	-4.135256597553591	0.9171545820154959	0.6682072610645063	0.97079	0.86198	0.89768
ENSG00000065717	TLE2	JTI_Brain_Frontal_Cortex_BA9	18	0.1509084782661488	35.167235312556514	27.25211631689453	7.915118995661975	0.5687928100764646	0.3519785698404567	0.50362	0.42732	0.12107
ENSG00000065802	ASB1	JTI_Uterus	4	0.19222238983921203	59.53816381686857	25.753405787819855	33.78475802904882	0.18367683951975644	0.30115135589947084	0.15959	0.37934	0.00228
ENSG00000065809	FAM107B	JTI_Artery_Aorta	53	0.493294680595462	55.76614532070946	34.101684301301034	21.66446101940846	0.2244994131103247	0.423806230311367	0.0326	0.34777	0.00281
ENSG00000065833	ME1	JTI_Brain_Spinal_cord_cervical_c-1	4	0.24079783859688236	125.34634156288644	41.075460739677	84.27088082320948	0.00247102967452172	0.0010710570239614206	0.0278	0.07159	2.0e-6
ENSG00000065882	TBC1D1	JTI_Pancreas	31	0.473533281016004	32.38496309103601	23.32672287487753	9.058240216158405	0.6274911971790649	0.45832982662429284	0.58184	0.36476	0.19122
ENSG00000065883	CDK13	JTI_Cells_EBV-transformed_lymphocytes	3	0.06442899075190889	56.67322820860723	30.027037640720508	26.646190567886762	0.21407386744121282	0.4458169156852222	0.16932	0.08518	0.0053
ENSG00000065911	MTHFD2	JTI_Vagina	15	0.09041267192009748	47.397655857430074	24.07173941171948	23.3259164457106	0.340042658592323	0.3214913854703972	0.16668	0.57543	0.01299
ENSG00000065978	YBX1	JTI_Brain_Spinal_cord_cervical_c-1	9	0.0726679452367022	19.512773686074897	19.926016473279837	-0.4132427872049391	0.8806845766734788	0.9104750874317532	0.74277	0.9014	0.83368
ENSG00000065989	PDE4A	JTI_Adrenal_Gland	11	0.08595283045389891	38.24150386365917	23.65694015232323	14.584563711335955	0.5058378164430732	0.26317457125111987	0.37997	0.18096	0.07728
ENSG00000066027	PPP2R5A	JTI_Whole_Blood	10	0.3315985309860389	37.33811141144137	28.549124023728496	8.78898738771291	0.5240566486910827	0.1677938462623409	0.7187	0.54856	0.08952
ENSG00000066032	CTNNA2	JTI_Pancreas	13	0.2063732758257913	35.56841500372619	34.32668104376059	1.241733959965608	0.5604371270458347	0.2635006211286374	0.15842	0.08641	0.10243
ENSG00000066044	ELAVL1	JTI_Brain_Substantia_nigra	8	0.12093783850149575	40.473826282398605	24.55739045827459	15.916435824124	0.4620489024974573	0.7764160439686583	0.22386	0.33554	0.0481
ENSG00000066056	TIE1	JTI_Breast_Mammary_Tissue	13	0.19543786405924368	43.21882620241568	20.380770092924053	22.838056109491482	0.410991266008119	0.5836458836723267	0.13241	0.34293	0.02879
ENSG00000066084	DIP2B	JTI_Cells_Cultured_fibroblasts	10	0.18146500297191748	37.72630884690148	28.306791833763317	9.419517013138154	0.5161957921233168	0.9086241032813525	0.98752	0.99571	0.09114
ENSG00000066117	SMARCD1	JTI_Testis	7	0.10381867089247071	59.60719482625993	32.42277588868312	27.18441893757679	0.1829904963550871	0.14642686874993893	0.3186	0.08958	0.00196
ENSG00000066135	KDM4A	JTI_Adrenal_Gland	10	0.06813434735318916	44.65078026179023	30.0636746631688	14.587105598621422	0.3857181483510019	0.799829247207408	0.88719	0.95314	0.02403
ENSG00000066136	NFYC	JTI_Skin_Sun_Exposed_Lower_leg	15	0.16869638596892136	62.545199653145694	36.02287903407917	26.52232061906648	0.15568986747131255	0.5549462149607594	0.19519	0.1076	0.00139
ENSG00000066185	ZMYND12	JTI_Testis	19	0.5115229153950887	45.73515552727954	28.506513431299872	17.22864209597965	0.3672384450880373	0.16263500171112735	0.80129	0.58186	0.01428
ENSG00000066230	SLC9A3	JTI_Adrenal_Gland	15	0.6456086194552917	33.5211027825487	25.4975589968746	8.023543785674077	0.6033968634789635	0.5434529390101827	0.63336	0.35586	0.14245
ENSG00000066248	NGEF	JTI_Esophagus_Mucosa	19	0.6100703435211353	43.260787983165514	23.970867266941735	19.28992071622391	0.4102369083617382	0.5987309966613611	0.11358	0.60804	0.02381
ENSG00000066279	ASPM	JTI_Colon_Transverse	27	0.018961054360769634	21.599402035824568	24.37276886521343	-2.773366829388873	0.8455579790951915	0.7552299672961751	0.89824	0.87925	0.72328
ENSG00000066294	CD84	JTI_Brain_Caudate_basal_ganglia	11	0.07376715353626735	117.45372257731954	34.981893631330706	82.47182894598858	0.004373989076329162	0.008930341354410742	0.01518	0.01024	0.0
ENSG00000066322	ELOVL1	JTI_Small_Intestine_Terminal_Ileum	2	0.0669475513980525	30.47326785160933	21.563448129424188	8.909819722185112	0.6681579538475864	0.6303240140269691	0.48604	0.19562	0.38492
ENSG00000066336	SPI1	JTI_Brain_Cerebellar_Hemisphere	4	0.043440765823896055	56.5764958934865	35.193330641174	21.383165252312562	0.21516691520279704	0.41626356776564327	0.42697	0.54963	0.00542
ENSG00000066379	ZNRD1	JTI_Cells_Cultured_fibroblasts	38	0.4309562229041394	64.07942865568909	55.966677758572494	8.112750897116587	0.14285357632224407	0.4319867741338359	0.24908	0.45207	0.00049
ENSG00000066382	MPPED2	JTI_Adrenal_Gland	9	0.22033352672606338	26.29427874063818	26.592803731570402	-0.2985249909322292	0.7555519682704173	0.7355654008455487	0.7004	0.50576	0.45084
ENSG00000066405	CLDN18	JTI_Lung	7	0.14461537247818956	50.448837396141506	22.009120950775113	28.439716445366464	0.2937895814692016	0.08911730525171023	0.07852	0.1201	0.00841
ENSG00000066422	ZBTB11	JTI_Testis	7	0.07875773862788334	32.00267159076063	19.883319686477996	12.119351904282611	0.6356200526384103	0.6476211819534999	0.35437	0.03737	0.23603
ENSG00000066427	ATXN3	JTI_Thyroid	20	0.24713485434088123	17.669859591486897	21.488949083717703	-3.819089492230812	0.908405260993528	0.5804017926061809	0.85265	0.43538	0.86303
ENSG00000066455	GOLGA5	JTI_Adipose_Visceral_Omentum	14	0.08684369956785482	43.23242797373284	20.15441530768189	23.07801266605099	0.4107466539148595	0.1418807384447359	0.14343	0.00154	0.03167
ENSG00000066468	FGFR2	JTI_Artery_Tibial	15	0.17227815083334458	46.49803957960541	33.15272627359619	13.345313306009254	0.35458640734286995	0.7184923826381828	0.05153	0.61135	0.01693
ENSG00000066557	LRRC40	JTI_Brain_Spinal_cord_cervical_c-1	4	0.09393894851724122	26.218566583823094	19.896517999672167	6.32204858415092	0.757091968855881	0.31358703341411426	0.81971	0.75861	0.58797
ENSG00000066583	ISOC1	JTI_Testis	9	0.4382141322288752	76.33769522028867	27.561280786670842	48.77641443361776	0.06926165955950346	0.5250346216086295	0.21639	0.38229	0.00012
ENSG00000066629	EML1	JTI_Artery_Aorta	28	0.2855971191126376	81.49943080779455	30.355440935639926	51.14398987215468	0.05020649033193951	0.23124155775267735	0.01694	0.09975	7.0e-6
ENSG00000066651	TRMT11	JTI_Brain_Cerebellum	20	0.2121018999971456	35.11339183525464	26.657453279977744	8.455938555276827	0.5699168891986023	0.9398264778047922	0.6054	0.92208	0.12395
ENSG00000066654	THUMPD1	JTI_Cells_Cultured_fibroblasts	6	0.3917144413049168	44.52915682103092	24.6660189554469	19.86313786558407	0.3878266504591592	0.388258419824364	0.17112	0.2356	0.032
ENSG00000066697	MSANTD3	JTI_Cells_EBV-transformed_lymphocytes	9	0.13497983526848828	32.144119976406536	27.332138690773274	4.811981285633277	0.6326115669080203	0.6066701948271597	0.48199	0.83287	0.21203
ENSG00000066735	KIF26A	JTI_Whole_Blood	9	0.08436234833972142	41.957327911027576	34.47658601414504	7.480741896882581	0.43404521985239003	0.8836082002994281	0.10786	0.90219	0.05342
ENSG00000066739	ATG2B	JTI_Cells_EBV-transformed_lymphocytes	11	0.1266160452665401	31.62861532051262	27.413925304746204	4.214690015766485	0.6435789295544116	0.4941111172726385	0.51191	0.64404	0.22782
ENSG00000066777	ARFGEF1	JTI_Brain_Spinal_cord_cervical_c-1	2	0.051803363953786624	38.81814524844584	33.29253620678497	5.525609041660885	0.4943508625665028	0.8430413869146425	0.38812	0.43197	0.13252
ENSG00000066813	ACSM2B	JTI_Uterus	8	0.04231709398023511	44.95163863185702	34.54778947082044	10.403849161036584	0.3805332263754475	0.4785679360475249	0.36644	0.61029	0.0238
ENSG00000066827	ZFAT	JTI_Colon_Sigmoid	21	0.37466362260231545	23.89312285242236	29.314040769345425	-5.420917916923063	0.8031547970760521	0.5623037143553075	0.77276	0.47647	0.56918
ENSG00000066855	MTFR1	JTI_Muscle_Skeletal	12	0.27573970500393513	31.899203886576014	19.554926266084717	12.344277620491283	0.6378211897971588	0.17422486737134876	0.90448	0.37211	0.23424
ENSG00000066923	STAG3	JTI_Brain_Cerebellum	30	0.5077617427870539	49.45944946368886	30.764786271460856	18.6946631922281	0.30826499999731516	0.15945998959321458	0.24226	0.26031	0.00658
ENSG00000066926	FECH	JTI_Cells_Cultured_fibroblasts	72	0.1897122169582836	26.224553446142686	28.67575441678658	-2.45120097064393	0.7569702741227036	0.7330197457920908	0.85532	0.6788	0.45475
ENSG00000066933	MYO9A	JTI_Brain_Cerebellum	5	0.0820978148587025	49.185453689904485	32.46971357448935	16.715740115415194	0.31236257064154926	0.18882021046846525	0.19088	0.21083	0.01898
ENSG00000067057	PFKP	JTI_Testis	50	0.5112491762889348	30.364521194866516	21.63293484173518	8.731586353131334	0.6704687183309257	0.38046005165210817	0.63657	0.23555	0.25219
ENSG00000067064	IDI1	JTI_Muscle_Skeletal	19	0.08855194708243776	44.32566260068483	23.975906226338587	20.349756374346125	0.3913704640344874	0.28660172886096674	0.35424	0.23677	0.02154
ENSG00000067066	SP100	JTI_Esophagus_Muscularis	13	0.13237311760218143	47.47115649898626	21.43497757231608	26.03617892667019	0.33887251309807787	0.06371819644367156	0.47749	0.59157	0.00899
ENSG00000067082	KLF6	JTI_Brain_Hypothalamus	17	0.03703525459544929	19.941962221722143	20.768385178103095	-0.8264229563809457	0.8737646678239126	0.9397099919474425	0.71684	0.93064	0.81112
ENSG00000067113	PLPP1	JTI_Cells_EBV-transformed_lymphocytes	21	0.08862521306558727	52.27566822274641	24.73203802613419	27.543630196612213	0.26837859348140725	0.22943257494831618	0.52326	0.09654	0.00263
ENSG00000067141	NEO1	JTI_Cells_Cultured_fibroblasts	4	0.32099957622644065	32.48201469168925	32.34622929853908	0.13578539315019456	0.6254287888921699	0.46793012344499085	0.79868	0.05972	0.27545
ENSG00000067167	TRAM1	JTI_Brain_Putamen_basal_ganglia	9	0.11627913052247693	33.221004626929854	32.69793455742777	0.5230700695020477	0.6097488251129081	0.6769939359958879	0.34111	0.63673	0.19989
ENSG00000067182	TNFRSF1A	JTI_Artery_Tibial	28	0.08420645346901834	48.13886832911794	32.51527641292107	15.623591916196814	0.3283683924218008	0.7510706763801052	0.10235	0.6914	0.00706
ENSG00000067191	CACNB1	JTI_Thyroid	15	0.054155155912396384	50.255904947035	28.77072190213121	21.485183044903767	0.29657289380647534	0.37425653885185867	0.06522	0.3546	0.00663
ENSG00000067208	EVI5	JTI_Esophagus_Mucosa	13	0.21028492836289767	33.06000354295016	20.720647765320653	12.339355777629544	0.6131607302182627	0.32999165606874775	0.6426	0.69006	0.1769
ENSG00000067221	STOML1	JTI_Small_Intestine_Terminal_Ileum	5	0.29697691727593567	23.101183072483426	21.359846518966354	1.7413365535170486	0.8181864369641418	0.9189823754534676	0.99025	0.99807	0.60406
ENSG00000067225	PKM	JTI_Esophagus_Mucosa	7	0.05559942131191197	68.54867280627414	32.385929747028854	36.16274305924524	0.11050405277968393	0.8452290094704082	0.10763	0.65681	0.00031
ENSG00000067248	DHX29	JTI_Kidney_Cortex	1	0.1279428111076085	40.525273420949766	40.52527342094989	0.0	0.4610623382512563	0.4796121769653197	0.93777	0.98794	0.30233
ENSG00000067334	DNTTIP2	JTI_Testis	8	0.10573645964599572	74.56651277147554	36.286657783408494	38.27985498806702	0.07718109644298833	0.21770082669773713	0.20155	0.46821	0.00036
ENSG00000067365	METTL22	JTI_Brain_Cerebellar_Hemisphere	17	0.5586225429891309	54.686708621442165	27.54797082295575	27.13873779848644	0.23742466819079808	0.03658512563821718	0.09003	0.01397	0.00291
ENSG00000067369	TP53BP1	JTI_Cells_Cultured_fibroblasts	14	0.14058508341222828	37.27222098995729	27.88951186944766	9.382709120509638	0.5253955161688716	0.6344778383818751	0.16031	0.34718	0.08396
ENSG00000067533	RRP15	JTI_Testis	30	0.6794955705442988	57.072774151112824	33.6237192544444	23.449054896668454	0.20960611748744967	0.5459481703824337	0.03888	0.14161	0.00198
ENSG00000067560	RHOA	JTI_Muscle_Skeletal	14	0.09321354977937284	43.691938517581264	19.377139783327273	24.31479873425402	0.40253362708321005	0.17546974844163063	0.25241	0.18051	0.01771
ENSG00000067596	DHX8	JTI_Skin_Not_Sun_Exposed_Suprapubic	8	0.338277744995005	43.71883680183667	18.876671857068747	24.84216494476784	0.40205593342692086	0.32816773304439756	0.39155	0.37843	0.02811
ENSG00000067606	PRKCZ	JTI_Thyroid	34	0.5502905231688017	15.110058086589968	19.33883226482695	-4.228774178236974	0.9409956278382733	0.6818722378767147	0.99532	0.86411	0.93083
ENSG00000067704	IARS2	JTI_Minor_Salivary_Gland	3	0.04505019613885933	42.47938871567285	25.523736409565302	16.955652306107638	0.424417249782487	0.43221325216853257	0.31285	0.06355	0.05608
ENSG00000067715	SYT1	JTI_Adipose_Subcutaneous	1	0.1921115950837732	24.802341781167488	24.80234178116743	0.0	0.7854563890808965	0.9228188148766131	0.08914	0.02561	0.72281
ENSG00000067798	NAV3	JTI_Testis	24	0.2526195285654087	50.41500779747374	25.48533810815557	24.92966968931826	0.2942762393219835	0.29639798863803796	0.11767	0.76982	0.00669
ENSG00000067836	ROGDI	JTI_Brain_Putamen_basal_ganglia	7	0.45477166034942174	31.558003770426836	19.299052887728667	12.258950882698173	0.6450816475395506	0.21452329315366853	0.82826	0.8313	0.2084
ENSG00000067900	ROCK1	JTI_Vagina	1	0.0374579304526898	23.63093850625393	23.630938506253937	0.0	0.8081730864395587	0.6871533697105862	0.64962	0.63601	0.84041
ENSG00000067955	CBFB	JTI_Artery_Coronary	11	0.040417797169687575	11.02888887072442	25.478255969596304	-14.449367098871898	0.9773299445103976	0.8547597716800877	0.94777	0.8239	0.99629
ENSG00000068001	HYAL2	JTI_Brain_Frontal_Cortex_BA9	3	0.03841195749718612	47.88135247341461	43.93198381618047	3.9493686572341096	0.33239258184779824	0.6522911116476704	0.19126	0.62574	0.02656
ENSG00000068024	HDAC4	JTI_Esophagus_Muscularis	7	0.28375269460649827	47.0253813295568	29.44227243205092	17.583108897505838	0.3460114494512244	0.3193178789401779	0.79743	0.72693	0.01916
ENSG00000068028	RASSF1	JTI_Brain_Cerebellum	6	0.10951448540046495	69.47989081558292	38.64337537610394	30.8365154394788	0.10463352454411502	0.3089259985013954	0.18264	0.50544	0.00045
ENSG00000068078	FGFR3	JTI_Esophagus_Muscularis	29	0.3068894668620795	59.37466365788225	19.605749509978466	39.76891414790382	0.18531090515487025	0.49066048412381374	0.51845	0.55019	0.00112
ENSG00000068079	IFI35	JTI_Esophagus_Gastroesophageal_Junction	18	0.10978458864216142	10.084933407309824	25.602085407297118	-15.517151999987288	0.9829810419733973	0.9471631515473958	0.86559	0.87166	0.99774
ENSG00000068097	HEATR6	JTI_Cells_EBV-transformed_lymphocytes	17	0.405861669973994	35.830145058715146	26.11919516081432	9.710949897900779	0.5550055320849561	0.7142416223593949	0.18607	0.56233	0.12799
ENSG00000068120	COASY	JTI_Testis	3	0.1630460983848961	17.64371167577285	15.122033894292699	2.521677781480158	0.908774078218382	0.9317320721814213	0.99383	0.98937	0.88867
ENSG00000068137	PLEKHH3	JTI_Cells_EBV-transformed_lymphocytes	26	0.10322068711975022	21.900519404517425	22.413865779096103	-0.5133463745786904	0.8401985972370208	0.664118679709817	0.73824	0.50453	0.73167
ENSG00000068305	MEF2A	JTI_Cells_EBV-transformed_lymphocytes	11	0.11409293672867259	63.310781047820235	30.852605431258414	32.458175616561824	0.1491673135075531	0.38193285797151966	0.43416	0.04964	0.00055
ENSG00000068383	INPP5A	JTI_Nerve_Tibial	11	0.3617463221856847	29.327146106087636	28.297010092162314	1.0301360139253508	0.6924574039088466	0.4992705613647431	0.74	0.41342	0.34478
ENSG00000068489	PRR11	JTI_Brain_Amygdala	7	0.07505289203647668	33.0461932512774	23.04091804538831	10.005275205889088	0.6134535182450108	0.08239927229848733	0.56472	0.33554	0.20688
ENSG00000068615	REEP1	JTI_Pancreas	30	0.3250687268155387	40.419048399704906	22.481934996960263	17.937113402744604	0.46310051793042833	0.1937533550082006	0.24584	0.05436	0.04534
ENSG00000068650	ATP11A	JTI_Thyroid	28	0.14792140693869996	33.008237327498	26.14709577694911	6.861141550548984	0.6142583069185323	0.6886179864341881	0.65499	0.91633	0.18596
ENSG00000068654	POLR1A	JTI_Nerve_Tibial	39	0.4802187939273547	29.927813959874396	32.43947789529106	-2.5116639354166974	0.6797390646010424	0.8580371045500365	0.27326	0.61223	0.29239
ENSG00000068697	LAPTM4A	JTI_Adrenal_Gland	9	0.5557590589394209	34.27026360529558	21.74170612990668	12.528557475388933	0.5875922005710117	0.2913404190772014	0.72293	0.56417	0.14517
ENSG00000068724	TTC7A	JTI_Cells_Cultured_fibroblasts	25	0.26876896294372904	34.814593942360965	22.58071179658691	12.233882145774054	0.5761655441127929	0.8212913236615963	0.63634	0.76913	0.12797
ENSG00000068745	IP6K2	JTI_Brain_Cerebellum	15	0.36583397614465346	59.2964660088232	25.50446692463593	33.791999084187275	0.18609665078103904	0.005429703646491454	0.0824	0.04731	0.00092
ENSG00000068781	STON1-GTF2A1L	JTI_Uterus	4	0.645999778453502	20.52054236609723	24.951617287150704	-4.431074921053555	0.8641780679403386	0.7015451839738058	0.73358	0.72595	0.78607
ENSG00000068784	SRBD1	JTI_Cells_Cultured_fibroblasts	24	0.36088494851983166	43.9479754574244	22.72098652462879	21.226988932795628	0.3980004768003556	0.18431407920656773	0.22797	0.18209	0.02306
ENSG00000068796	KIF2A	JTI_Cells_EBV-transformed_lymphocytes	10	0.19869138206827658	27.82052343682291	28.252249495819548	-0.4317260589967553	0.7240955376864983	0.8070758780506081	0.31764	0.51097	0.43866
ENSG00000068831	RASGRP2	JTI_Brain_Substantia_nigra	12	0.07386756492125356	32.80992067715579	22.68675237792805	10.123168299227736	0.618465440924909	0.5087956065917102	0.58918	0.21147	0.2138
ENSG00000068878	PSME4	JTI_Cells_EBV-transformed_lymphocytes	48	0.19953157641156616	40.51167136006175	32.48896437702784	8.022706983033876	0.4613230704565903	0.9107322346000741	0.50247	0.92899	0.03749
ENSG00000068885	IFT80	JTI_Brain_Putamen_basal_ganglia	3	0.1806002047913144	17.02689460090927	15.779074179111726	1.2478204217974593	0.9172656460703743	0.5999859566190539	0.93499	0.26661	0.88769
ENSG00000068903	SIRT2	JTI_Brain_Cerebellar_Hemisphere	5	0.2509761643369345	34.05255805009969	33.03252051748211	1.0200375326175797	0.5921764593667473	0.6042125249375919	0.3504	0.38849	0.1887
ENSG00000068912	ERLEC1	JTI_Testis	24	0.11792306423975504	10.590279911561439	29.711697532347934	-19.12141762078651	0.9800797623818153	0.9989759819439583	0.98965	0.99731	0.99499
ENSG00000068971	PPP2R5B	JTI_Uterus	1	0.05474673220037954	20.774227209935916	20.774227209935816	0.0	0.8598846054535227	0.6460958473439722	0.06951	0.4231	0.84756
ENSG00000068976	PYGM	JTI_Brain_Cerebellum	2	0.12520527347267388	60.85467125080134	52.45803593851904	8.396635312282186	0.17094813524424865	0.7226328439007147	0.19998	0.6194	0.00758
ENSG00000069011	PITX1	JTI_Testis	9	0.4197475740127295	49.10589294382756	30.057799314965898	19.048093628861704	0.3135596077861219	0.3766918743434247	0.38539	0.58396	0.00958
ENSG00000069018	TRPC7	JTI_Kidney_Cortex	7	0.13525778608683053	31.00794919182768	21.323489267047076	9.684459924780631	0.6567872925562779	0.8127263790366753	0.30952	0.83597	0.2806
ENSG00000069020	MAST4	JTI_Heart_Left_Ventricle	7	0.3751066930491262	17.359684331970744	17.145311610083084	0.21437272188766887	0.9127342143064372	0.9483520966806323	0.8883	0.664	0.86555
ENSG00000069122	ADGRF5	JTI_Thyroid	11	0.09595643114440143	40.81939579954855	27.92646901248336	12.892926787065209	0.4554429543104707	0.20686703686148364	0.37751	0.05213	0.04765
ENSG00000069188	SDK2	JTI_Artery_Aorta	2	0.43631000086350946	23.07769455277102	22.98294773427167	0.0947468184993679	0.8186263538033715	0.9263748461057998	0.98558	0.98558	0.71561
ENSG00000069206	ADAM7	JTI_Pancreas	15	0.19056978225825424	50.21797162668106	33.02374139108225	17.19423023559879	0.29712237915013073	0.1591573404179184	0.25913	0.2576	0.00774
ENSG00000069248	NUP133	JTI_Spleen	7	0.14760363578089752	42.12021164222514	24.301981366302286	17.818230275922822	0.43102825765637837	0.3136191753569865	0.1845	0.27936	0.04087
ENSG00000069275	NUCKS1	JTI_Thyroid	9	0.1581991330878817	84.92298966691905	31.475584472350818	53.447405194568276	0.04036499943756667	0.0025840985868316774	0.0044	0.00432	1.9e-5
ENSG00000069329	VPS35	JTI_Ovary	2	0.041167912347501626	47.33055343210844	36.72613743651249	10.604415995595962	0.3411133392951314	0.05689041178985836	0.28193	0.3633	0.03906
ENSG00000069345	DNAJA2	JTI_Brain_Cortex	3	0.04978376334043056	24.546197036568813	15.723804665902014	8.822392370666782	0.7904867007290189	0.918257658224956	0.06734	0.50331	0.69476
ENSG00000069399	BCL3	JTI_Pituitary	4	0.035522101311410904	47.894365597854204	20.915463848432786	26.978901749421464	0.332188414400452	0.19342185592897582	0.00869	0.03535	0.02125
ENSG00000069424	KCNAB2	JTI_Brain_Cerebellum	15	0.11370553890792046	37.2984802312393	28.39416903500658	8.904311196232731	0.5248617811941496	0.31896786390542553	0.22503	0.02143	0.0864
ENSG00000069431	ABCC9	JTI_Adrenal_Gland	7	0.21199684783244446	33.6066184138384	22.37158290911878	11.23503550471965	0.6015888098237436	0.8199833602306534	0.38193	0.56041	0.16904
ENSG00000069482	GAL	JTI_Whole_Blood	4	0.21797105083868568	52.35975179002588	22.912513090539292	29.447238699486554	0.26724991933643827	0.3091133884153553	0.47179	0.63979	0.00941
ENSG00000069667	RORA	JTI_Pancreas	22	0.07933544476700609	23.023434097240944	22.195196533366712	0.828237563874289	0.8196412455524741	0.5817546018494957	0.52864	0.16048	0.63202
ENSG00000069696	DRD4	JTI_Prostate	21	0.24582333274876988	47.47253794139904	22.65358880115942	24.818949140239607	0.3388505465313653	0.31598537550944666	0.48738	0.41296	0.01005
ENSG00000069702	TGFBR3	JTI_Pancreas	10	0.08509479841468978	18.96970993179636	16.575242206837697	2.394467724958659	0.8891969991293496	0.5604204184499266	0.75963	0.35916	0.84606
ENSG00000069764	PLA2G10	JTI_Vagina	1	0.059545631881171804	40.71372000022929	40.713720000229266	0.0	0.4574578605702523	0.501787014118784	0.35034	0.9324	0.27902
ENSG00000069812	HES2	JTI_Breast_Mammary_Tissue	10	0.13872438879363772	67.55613278414371	25.167855527943857	42.38827725619991	0.11707711520740316	0.17747566951465119	0.02725	0.04712	0.00058
ENSG00000069849	ATP1B3	JTI_Kidney_Cortex	6	0.17033985811479252	41.85846269839293	24.72600377485153	17.132458923541375	0.4358821245552252	0.6256685278686774	0.03577	0.74969	0.03617
ENSG00000069869	NEDD4	JTI_Cells_Cultured_fibroblasts	9	0.18775919574732844	74.34992173744587	31.667248619533083	42.6826731179128	0.07820353481481179	0.7518498838651938	0.11274	0.71605	0.00012
ENSG00000069943	PIGB	JTI_Nerve_Tibial	26	0.4607814431907358	48.94280053607508	32.04856988286357	16.89423065321153	0.3160235766122819	0.23134110862776533	0.028	0.16294	0.0099
ENSG00000069956	MAPK6	JTI_Testis	7	0.19343409907821343	56.569180423954236	37.565606782857635	19.003573641096594	0.21524975899268198	0.05578241658190732	0.44081	0.3263	0.00421
ENSG00000069966	GNB5	JTI_Nerve_Tibial	26	0.2786778672263992	34.5009005218923	21.534985896098984	12.965914625793332	0.5827441887790723	0.46793457323108884	0.97202	0.90853	0.13861
ENSG00000069974	RAB27A	JTI_Brain_Nucleus_accumbens_basal_ganglia	23	0.32872829300954143	55.025561631383226	33.81569380803648	21.209867823346755	0.23330591872861456	0.21011596492087511	0.11928	0.19147	0.0024
ENSG00000069998	HDHD5	JTI_Cells_EBV-transformed_lymphocytes	3	0.28086083018243746	32.62475374089041	32.26759954751639	0.35715419337406906	0.6223966251245376	0.7479320020078143	0.71836	0.53127	0.23966
ENSG00000070010	UFD1L	JTI_Muscle_Skeletal	8	0.40088838656955816	25.333844133159975	24.70820586588564	0.6256382672743659	0.7749158429058814	0.622100641677021	0.78009	0.25129	0.47006
ENSG00000070018	LRP6	JTI_Cells_Cultured_fibroblasts	21	0.32859096130474474	56.59740400837736	39.75703376450741	16.840370243869952	0.21493028239364895	0.7408787241456167	0.54368	0.93863	0.00189
ENSG00000070019	GUCY2C	JTI_Skin_Sun_Exposed_Lower_leg	15	0.2507982946395486	73.85794994253348	24.616070494690995	49.24187944784253	0.08057131103913295	0.0012120050578519005	0.01518	0.04534	0.0001
ENSG00000070031	SCT	JTI_Brain_Caudate_basal_ganglia	15	0.19365417974078122	31.000046471161998	19.844201908008657	11.155844563153325	0.6569554353351503	0.2364049819434761	0.78147	0.59681	0.24626
ENSG00000070047	PHRF1	JTI_Brain_Cerebellum	15	0.20265917394474145	76.1408864111313	25.69591753385458	50.444968877276665	0.07010382695421241	0.007204239763504168	0.15526	0.30564	0.00025
ENSG00000070061	IKBKAP	JTI_Muscle_Skeletal	17	0.36697183885316026	47.00220241828056	21.037999081443402	25.964203336837098	0.34638540571173654	0.44376109865782115	0.52592	0.08113	0.01493
ENSG00000070081	NUCB2	JTI_Cells_EBV-transformed_lymphocytes	2	0.3095982904658118	49.816168611874915	47.19149782286945	2.624670789005453	0.3029880479586267	0.8175047768720715	0.61681	0.1241	0.02693
ENSG00000070087	PFN2	JTI_Artery_Aorta	13	0.5206141794456647	87.44925921209398	29.950570235278754	57.49868897681541	0.03428447836383531	0.24138265737839762	0.03213	0.43054	1.0e-5
ENSG00000070159	PTPN3	JTI_Spleen	12	0.18824179149928688	67.62356764400866	35.77925036001558	31.844317283993295	0.11661995878983719	0.8844433202992714	0.11507	0.92536	0.00034
ENSG00000070182	SPTB	JTI_Pancreas	21	0.1648689554510062	54.06297093058659	24.193399617550973	29.869571313035575	0.2451541803621777	0.034953409718114586	0.10391	0.0178	0.00216
ENSG00000070190	DAPP1	JTI_Whole_Blood	27	0.14925439389079664	29.307073919721724	20.91380301890296	8.393270900818777	0.6928816000130469	0.19729723467156568	0.77147	0.11294	0.31273
ENSG00000070193	FGF10	JTI_Adipose_Subcutaneous	25	0.06540559681209321	24.533014392500636	21.066648270729623	3.4663661217710056	0.7907446793721085	0.9189236420125642	0.44113	0.83676	0.56681
ENSG00000070214	SLC44A1	JTI_Testis	5	0.2093611240124625	47.466552833052155	20.991048070108004	26.47550476294412	0.33894572382861815	0.07928691120866938	0.1083	0.00702	0.03247
ENSG00000070269	TMEM260	JTI_Brain_Cerebellar_Hemisphere	16	0.15250702835033217	21.512634978704394	23.965830732980372	-2.4531957542760057	0.8470895756880557	0.43230744982122044	0.87626	0.45687	0.70992
ENSG00000070366	SMG6	JTI_Brain_Spinal_cord_cervical_c-1	15	0.08052246986962713	56.708574091617194	35.61396153397036	21.094612557646897	0.21367557841382195	0.2700759439807805	0.01147	0.09187	0.00238
ENSG00000070367	EXOC5	JTI_Brain_Frontal_Cortex_BA9	6	0.05559648830433719	32.03246938251277	22.40653185196128	9.625937530551488	0.6349862132052573	0.35600747643555464	0.72852	0.5456	0.22558
ENSG00000070371	CLTCL1	JTI_Brain_Frontal_Cortex_BA9	18	0.4229798183050694	87.5239454638691	29.229177932000077	58.294767531869084	0.03411842515457756	0.2507835120541793	0.01212	0.65823	5.5e-5
ENSG00000070388	FGF22	JTI_Testis	8	0.22866548395076763	20.58789279928197	19.52041214551042	1.067480653771528	0.863043456274342	0.40826343537975257	0.75046	0.20727	0.7219
ENSG00000070404	FSTL3	JTI_Brain_Cerebellum	9	0.08032105458205929	24.56621085420394	23.44765632055451	1.1185545336494336	0.7900948666382116	0.7354305699394142	0.91389	0.38082	0.52846
ENSG00000070413	DGCR2	JTI_Thyroid	13	0.5497374673701518	90.16426518614199	25.43840692402263	64.72585826211922	0.028708347523099743	0.37172742106204065	0.08661	0.43445	7.0e-6
ENSG00000070423	RNF126	JTI_Brain_Cerebellum	1	0.1364123545922671	41.09319000144121	41.093190001441144	0.0	0.4502441581001513	0.38969973166884836	0.97993	0.75878	0.25152
ENSG00000070444	MNT	JTI_Cells_EBV-transformed_lymphocytes	2	0.21143461009050513	45.01319661279179	33.74855350335557	11.26464310943627	0.37947778725908765	0.2493349814170193	0.78771	0.34395	0.05585
ENSG00000070476	ZXDC	JTI_Colon_Sigmoid	24	0.41258335594126266	57.164193943852624	24.96199900337345	32.20219494047911	0.20859445257256684	0.26023006692566863	0.04885	0.30185	0.00128
ENSG00000070495	JMJD6	JTI_Whole_Blood	49	0.17627746968125427	9.393942774279832	22.61253116882328	-13.218588394543477	0.9864980066059479	0.5980349173770206	0.99319	0.66512	0.9985
ENSG00000070501	POLB	JTI_Esophagus_Mucosa	17	0.5136252291057032	41.22191099309047	39.12281034403581	2.099100649054631	0.447810887137757	0.5032448775154792	0.53803	0.67943	0.05322
ENSG00000070526	ST6GALNAC1	JTI_Esophagus_Mucosa	14	0.23647693903763242	72.52301871759448	25.392348125152434	47.130670592442115	0.08732332871836476	0.036192243528933674	0.08505	0.42897	0.0001
ENSG00000070540	WIPI1	JTI_Brain_Cerebellar_Hemisphere	11	0.2542534615026913	80.79750183955692	26.45900090416993	54.33850093538692	0.05247940253979294	0.09818482598185696	0.02189	0.03762	5.0e-6
ENSG00000070601	FRMPD1	JTI_Testis	26	0.26338514506129085	27.424316484721864	23.20705306166105	4.217263423060872	0.7323298802451901	0.4014111904811493	0.27209	0.16322	0.35451
ENSG00000070610	GBA2	JTI_Heart_Left_Ventricle	1	0.3652388837261744	30.161451751445004	30.161451751444968	0.0	0.6747814581509941	0.8817385122561159	0.34493	0.28968	0.57098
ENSG00000070614	NDST1	JTI_Whole_Blood	18	0.40926637668516275	56.663276212695855	25.643516659419728	31.01975955327619	0.2141861168724015	0.46151822569272233	0.00057	0.32557	0.0024
ENSG00000070669	ASNS	JTI_Skin_Not_Sun_Exposed_Suprapubic	15	0.4208565024082374	26.682321854927665	19.59306835443051	7.0892535004971595	0.747626029341254	0.7061547497563202	0.48849	0.30346	0.43772
ENSG00000070718	AP3M2	JTI_Cells_Cultured_fibroblasts	41	0.4878182791863608	27.05453576206174	21.97551352813616	5.079022233925455	0.7399745716702602	0.5060859119806895	0.29397	0.16644	0.40505
ENSG00000070729	CNGB1	JTI_Whole_Blood	5	0.013519473216244873	16.967908523879675	20.480928785827615	-3.5130202619479256	0.9180564647235723	0.9434350521004449	0.54387	0.97982	0.90047
ENSG00000070731	ST6GALNAC2	JTI_Nerve_Tibial	22	0.34485387349107866	70.64348316420126	31.10159467796825	39.541888486233084	0.09768538331819573	0.6174740273281476	0.03391	0.34551	0.00012
ENSG00000070748	CHAT	JTI_Colon_Transverse	8	0.012589130644683727	53.45651411989435	28.262618013014066	25.193896106880246	0.25285484879019043	0.7742657521537268	0.15723	0.71636	0.00448
ENSG00000070756	PABPC1	JTI_Brain_Hypothalamus	5	0.16729851082440067	74.65524800954564	32.18480828842911	42.47043972111654	0.07676569840601814	0.31002329626014	0.04037	0.16458	0.00014
ENSG00000070759	TESK2	JTI_Testis	8	0.22916749091495528	55.69969844600084	41.44621385147939	14.253484594521439	0.225278674028403	0.3414084275373037	0.67614	0.84928	0.00378
ENSG00000070761	CFAP20	JTI_Brain_Spinal_cord_cervical_c-1	2	0.10755739832884009	34.01158987106541	24.77501968973744	9.236570181327952	0.5930399630736898	0.6866774099648356	0.44073	0.73917	0.38875
ENSG00000070770	CSNK2A2	JTI_Cells_Cultured_fibroblasts	7	0.15691749896764376	58.006963497754974	40.200778560721155	17.80618493703382	0.19945237423447232	0.36913239341280757	0.33332	0.4201	0.00513
ENSG00000070778	PTPN21	JTI_Brain_Cerebellum	11	0.12199852768928429	35.580266263229426	21.94140123937632	13.638865023853063	0.5601908368277619	0.3543324040443541	0.15195	0.23272	0.1405
ENSG00000070785	EIF2B3	JTI_Ovary	7	0.17525286483757552	93.35013315573045	28.053735264103906	65.29639789162655	0.023250914245311616	0.04464625256523071	0.00994	0.00608	2.0e-6
ENSG00000070808	CAMK2A	JTI_Heart_Atrial_Appendage	10	0.11094293776946493	47.02276537499639	36.272124388023286	10.75064098697306	0.3460536402683974	0.7627255947598153	0.25351	0.45065	0.01583
ENSG00000070814	TCOF1	JTI_Brain_Spinal_cord_cervical_c-1	36	0.05990944923970687	21.293346516732658	23.05853078843282	-1.765184271700172	0.8509345267285788	0.6881646509826373	0.76671	0.80869	0.72848
ENSG00000070831	CDC42	JTI_Testis	4	0.1593073348969543	17.138582195286236	16.789286103982523	0.3492960913037563	0.915758028221677	0.9085448597811732	0.97945	0.99878	0.90513
ENSG00000070882	OSBPL3	JTI_Esophagus_Muscularis	57	0.2311154313971817	25.409415616628014	25.745052972787892	-0.3356373561598875	0.7734064380945121	0.739715875816995	0.44967	0.77657	0.49098
ENSG00000070886	EPHA8	JTI_Brain_Cerebellum	12	0.1972245532305381	38.110618021015675	26.791537518042126	11.319080502973627	0.5084609787269603	0.7302097148406421	0.47556	0.81955	0.07394
ENSG00000070915	SLC12A3	JTI_Spleen	9	0.21184097460781556	27.86849420580349	17.529555727338483	10.338938478464978	0.7230957469823678	0.583891009060062	0.91234	0.43351	0.32924
ENSG00000070950	RAD18	JTI_Esophagus_Muscularis	4	0.17996852368656535	34.69800861539937	25.154258081698924	9.543750533700404	0.5786083901468562	0.10011437799411385	0.48772	0.12313	0.19975
ENSG00000070961	ATP2B1	JTI_Kidney_Cortex	49	0.3145170629549704	16.703902744304795	25.61038983173121	-8.906487087426411	0.9215498471728396	0.8206082154158043	0.97991	0.88666	0.92092
ENSG00000070985	TRPM5	JTI_Pancreas	17	0.17414856134916148	51.38330441304287	31.807800139609395	19.57550427343333	0.28057843448919745	0.13086833338006756	0.15375	0.08441	0.00544
ENSG00000071051	NCK2	JTI_Skin_Not_Sun_Exposed_Suprapubic	37	0.14575383680279447	46.33673955024794	28.02610209886331	18.310637451384594	0.3572372178660411	0.5941455582212628	0.39347	0.20008	0.01096
ENSG00000071054	MAP4K4	JTI_Brain_Spinal_cord_cervical_c-1	10	0.17208436628691637	34.13566794980012	17.33550175785482	16.80016619194529	0.5904255127533644	0.733704612872625	0.84505	0.86209	0.15054
ENSG00000071073	MGAT4A	JTI_Esophagus_Muscularis	14	0.0478528359474606	85.26639824977642	22.935299207438124	62.33109904233829	0.039483367992981154	0.2993706577225834	0.20594	0.35086	2.2e-5
ENSG00000071082	RPL31	JTI_Pancreas	4	0.06911697492943848	36.88395762575156	33.91290125583355	2.971056369918006	0.5333110838591114	0.6844107395511435	0.17106	0.30436	0.14196
ENSG00000071127	WDR1	JTI_Testis	27	0.1773012330115832	26.454374609028285	24.06340179705122	2.390972811977065	0.7522885345555954	0.3196607562536018	0.56503	0.37591	0.45162
ENSG00000071189	SNX13	JTI_Testis	9	0.20807392409232098	87.96259136727824	35.576814978824295	52.38577638845391	0.03315820478319723	0.5543865401386663	0.5684	0.7103	4.3e-5
ENSG00000071203	MS4A12	JTI_Thyroid	8	0.3034755705474263	26.606200327176875	20.742023946575628	5.864176380601342	0.7491850819660972	0.805696130587882	0.83411	0.32245	0.46564
ENSG00000071205	ARHGAP10	JTI_Liver	9	0.3352822941598073	28.89682627429665	27.49054001937361	1.4062862549231043	0.7015379830902753	0.6441468394346274	0.89521	0.78808	0.32077
ENSG00000071242	RPS6KA2	JTI_Adrenal_Gland	1	0.26757784881517793	19.708303932202426	19.70830393220244	0.0	0.8775526669422439	0.7848476905813155	0.58437	0.80943	0.89139
ENSG00000071243	ING3	JTI_Colon_Transverse	4	0.06475495667563297	62.26629219368562	36.14681418013443	26.119478013551205	0.15812524313297263	0.002044649081162921	0.59795	0.72023	0.00346
ENSG00000071246	VASH1	JTI_Whole_Blood	26	0.5829891885916622	20.534811477136003	17.827066692414338	2.7077447847216054	0.8639380043232832	0.8410818491668031	0.87267	0.91375	0.72747
ENSG00000071282	LMCD1	JTI_Heart_Atrial_Appendage	50	0.15109153114959767	15.053127517343928	21.202351676633068	-6.149224159289118	0.9416368278472631	0.45272233703886156	0.9433	0.16682	0.95199
ENSG00000071462	WBSCR22	JTI_Testis	7	0.16138553199491157	46.780033979167335	27.245316623316782	19.53471735585057	0.3499835277873513	0.4203829214583454	0.15506	0.07838	0.01687
ENSG00000071537	SEL1L	JTI_Adrenal_Gland	17	0.2700104706798411	16.749588758104185	16.454067202920374	0.2955215551838066	0.9209507361987347	0.9412886185971974	0.95468	0.90285	0.90036
ENSG00000071539	TRIP13	JTI_Brain_Cerebellar_Hemisphere	8	0.13388149127216828	39.55490600205486	25.25991173543266	14.294994266622206	0.4798477020983348	0.500357225866652	0.04223	0.338	0.08179
ENSG00000071564	TCF3	JTI_Pancreas	2	0.09424040585031647	86.13021645567684	44.17692342809607	41.95329302758068	0.03734409789260677	0.41672579059043013	0.09354	0.08539	0.00024
ENSG00000071575	TRIB2	JTI_Nerve_Tibial	32	0.14342550127643314	28.841781233900644	24.128024166299493	4.713757067601186	0.7026973309865453	0.5687097630541849	0.81243	0.44688	0.31464
ENSG00000071626	DAZAP1	JTI_Artery_Aorta	41	0.08067308340304959	18.71083039915618	25.739192226776076	-7.028361827619881	0.8931561594526931	0.9475194015384052	0.86991	0.97427	0.84609
ENSG00000071655	MBD3	JTI_Brain_Amygdala	11	0.11596999421433425	35.573288192701646	22.985730775461064	12.587557417240513	0.560335849629795	0.7390973987299307	0.41238	0.6032	0.11132
ENSG00000071794	HLTF	JTI_Brain_Cerebellum	22	0.37207479912910874	43.38722463026279	29.004992539489034	14.382232090773744	0.4079688778536341	0.713795416772577	0.20879	0.21032	0.0267
ENSG00000071894	CPSF1	JTI_Brain_Cortex	30	0.810299817573256	51.37861314505035	24.47357032914127	26.90504281590939	0.280643642637426	0.30077268596707896	0.11886	0.23672	0.0037
ENSG00000071909	MYO3B	JTI_Spleen	18	0.3153160910468069	131.12124137640797	35.958558818939785	95.16268255746814	0.0016171065850929666	0.4022388695843913	0.00036	0.33563	0.0
ENSG00000071967	CYBRD1	JTI_Artery_Aorta	22	0.5497372266340508	104.00098702281134	29.11380671000666	74.88718031280462	0.011282990621167003	0.04270795810023324	0.00197	0.16163	0.0
ENSG00000071991	CDH19	JTI_Nerve_Tibial	15	0.2893179325526765	35.6631930317326	29.286255177839557	6.376937853893083	0.5584683770637592	0.4543259233864756	0.44428	0.0991	0.1127
ENSG00000071994	PDCD2	JTI_Brain_Cerebellum	15	0.6334805433870818	39.13036070356898	22.021427021299377	17.108933682269644	0.4881805004163727	0.5373690481709164	0.79857	0.94916	0.06272
ENSG00000072041	SLC6A15	JTI_Brain_Caudate_basal_ganglia	22	0.07696165636905113	16.345186149487137	26.007207263289217	-9.662021113802071	0.9261744310071803	0.8809164045509723	0.6267	0.81416	0.92935
ENSG00000072042	RDH11	JTI_Nerve_Tibial	5	0.16099077431750103	54.84303677215311	29.842295439609657	25.000741332543416	0.235517498367001	0.5748520100233501	0.2589	0.22671	0.00424
ENSG00000072062	PRKACA	JTI_Esophagus_Mucosa	11	0.1692983504880925	127.83943700689221	44.51109156755195	83.3283454393402	0.002058957263028901	0.012459939917989802	0.19604	0.17175	0.0
ENSG00000072071	ADGRL1	JTI_Spleen	25	0.13449344563169138	64.96795329332524	27.805732193649252	37.162221099675925	0.13584087034205664	0.468222936000744	0.10882	0.4413	0.00017
ENSG00000072110	ACTN1	JTI_Brain_Cerebellum	10	0.15909771565888037	21.985122966521732	17.821216441154768	4.163906525366954	0.8386806779665027	0.8186359189964205	0.89988	0.9018	0.70022
ENSG00000072121	ZFYVE26	JTI_Ovary	7	0.07125132667990612	22.306387064859663	22.77967837775858	-0.47329131289889315	0.8328695216623134	0.11933641855632625	0.79517	0.05875	0.69644
ENSG00000072134	EPN2	JTI_Artery_Tibial	12	0.32134486552418356	35.65584070117871	25.82187225429786	9.833968446880926	0.558621026838567	0.062168717529093684	0.34855	0.12504	0.13192
ENSG00000072135	PTPN18	JTI_Esophagus_Mucosa	26	0.32449285309769377	20.870794922135502	14.993612005906135	5.877182916229371	0.8582362186709264	0.8313955131143275	0.46235	0.70053	0.74241
ENSG00000072163	LIMS2	JTI_Heart_Atrial_Appendage	25	0.24684618712646345	82.66420222902597	36.263845367163775	46.400356861862186	0.04663374157035869	0.0885320254228099	0.14708	0.56459	0.00024
ENSG00000072182	ASIC4	JTI_Testis	10	0.4641254705139601	36.27506989139331	27.417942180820283	8.857127710573037	0.5458104398303066	0.8157123804453386	0.75225	0.40577	0.112
ENSG00000072195	SPEG	JTI_Brain_Cerebellar_Hemisphere	8	0.1597365669227445	33.396610406361376	27.467260410547688	5.929349995813721	0.6060306244793804	0.39965412069585843	0.8782	0.13414	0.16392
ENSG00000072201	LNX1	JTI_Artery_Aorta	11	0.19585141791913974	16.276074755743217	14.016047112529558	2.2600276432136037	0.9270491036277834	0.8788072890059981	0.95422	0.80174	0.93733
ENSG00000072210	ALDH3A2	JTI_Spleen	22	0.27801808759409996	29.062044449720215	22.43765483319884	6.6243896165214	0.6980550640836568	-1	0.34211	-1	0.31936
ENSG00000072274	TFRC	JTI_Brain_Cerebellar_Hemisphere	25	0.10400331314486527	19.80408463624196	28.421912030428967	-8.617827394187032	0.8760058269873353	-1	0.87731	-1	0.79641
ENSG00000072310	SREBF1	JTI_Whole_Blood	6	0.1595252024061789	66.64009341441962	36.06780721388123	30.57228620053855	0.1234435290149623	0.17691869331483082	0.4412	0.63521	0.00087
ENSG00000072364	AFF4	JTI_Thyroid	3	0.20175479832512477	64.75782286515656	32.69469963872748	32.063123226429056	0.137472114015199	0.07907236776654386	0.03635	0.02065	0.00291
ENSG00000072401	UBE2D1	JTI_Whole_Blood	7	0.09295875351071517	56.39738863576702	27.94947076291414	28.447917872852894	0.21720254179661763	0.38583780049595784	0.59381	0.3084	0.00274
ENSG00000072415	MPP5	JTI_Cells_Cultured_fibroblasts	5	0.08415644432913005	29.62506691577872	27.09007694562896	2.534989970149771	0.6861548198952248	0.4984791869387127	0.84547	0.01593	0.37035
ENSG00000072422	RHOBTB1	JTI_Brain_Putamen_basal_ganglia	16	0.22005252602431175	24.18696228805805	25.905762921317343	-1.718800633259296	0.7974838726933031	0.8357006963658078	0.41291	0.60433	0.56779
ENSG00000072518	MARK2	JTI_Cells_EBV-transformed_lymphocytes	1	0.07628233936331981	46.443889475647396	46.44388947564737	0.0	0.3554748557504671	0.7070344465644285	0.30956	0.6818	0.22529
ENSG00000072571	HMMR	JTI_Testis	8	0.1289404709675954	42.73429746106872	34.25210728161143	8.482190179457305	0.4197606418447127	0.6260215305605361	0.48483	0.60541	0.03602
ENSG00000072609	CHFR	JTI_Testis	10	0.38090650054021197	70.17361567679055	28.169624026358235	42.00399165043232	0.1004404222498378	0.3362003776889501	0.43214	0.4654	0.00016
ENSG00000072657	TRHDE	JTI_Cells_Cultured_fibroblasts	4	0.17387425616528898	52.78708612704195	25.440776962852087	27.34630916418991	0.261569018940547	0.18545083848909086	0.41291	0.62129	0.00939
ENSG00000072682	P4HA2	JTI_Thyroid	11	0.3799926718705087	82.89728257386037	32.55168817279212	50.34559440106821	0.0459475670706852	0.0022339360147764706	0.20338	0.17512	5.9e-5
ENSG00000072694	FCGR2B	JTI_Whole_Blood	25	0.3696306447522382	105.84558769263856	32.996913374709024	72.84867431792955	0.009929168903407863	0.9650557858681535	0.15303	0.94156	2.0e-6
ENSG00000072736	NFATC3	JTI_Spleen	10	0.23936260140739776	45.83278863076359	27.75978047138066	18.07300815938296	0.3656030519742336	0.06447091433195865	0.83736	0.67266	0.01596
ENSG00000072756	TRNT1	JTI_Cells_Cultured_fibroblasts	7	0.276785662637708	22.79329796380382	19.331000863804736	3.4622970999990743	0.8239244595753045	0.8336178150819918	0.93174	0.98512	0.65537
ENSG00000072778	ACADVL	JTI_Artery_Aorta	6	0.22522005357284194	50.72342341461231	25.71062957798023	25.012793836632024	0.2898612098318554	0.25216061583138816	0.25391	0.20578	0.00622
ENSG00000072786	STK10	JTI_Brain_Cerebellum	17	0.27190457339030816	77.20118739294139	24.998821323088634	52.20236606985267	0.06567396612485418	0.5489998465372655	0.03581	0.45575	3.0e-5
ENSG00000072803	FBXW11	JTI_Spleen	14	0.029668413221787916	17.59236225306295	28.77104525458495	-11.178683001522007	0.9094962909097072	0.962320902871955	0.82196	0.98307	0.89009
ENSG00000072818	ACAP1	JTI_Whole_Blood	5	0.2586800991282986	44.39134943961646	48.37513545797438	-3.983786018357882	0.39022435947774164	0.6673640180820669	0.2956	0.92904	0.02926
ENSG00000072832	CRMP1	JTI_Lung	13	0.3647781197484559	59.13539981196725	20.679126838424196	38.45627297354303	0.18772370361724647	0.1706937843102227	0.06945	0.05052	0.00093
ENSG00000072840	EVC	JTI_Testis	12	0.2763994528199564	65.06859302855577	36.60189630236281	28.466696726192968	0.13506550808518186	0.8252710627544078	0.11207	0.88648	0.00054
ENSG00000072849	DERL2	JTI_Testis	9	0.04960829652996194	38.96723696961191	21.54122264343293	17.426014326178933	0.49139993971325413	0.17655653627622842	0.28672	0.08056	0.081
ENSG00000072858	SIDT1	JTI_Brain_Cerebellum	16	0.5296292902947761	30.62052272543007	25.778967476430207	4.841555248999878	0.66502775571297	0.9121882964958488	0.51037	0.98363	0.24576
ENSG00000072864	NDE1	JTI_Brain_Nucleus_accumbens_basal_ganglia	22	0.40924377637717074	35.13202120004529	27.61910351752101	7.512917682524303	0.5695278994249652	0.5028227280796032	0.14736	0.35799	0.12488
ENSG00000072952	MRVI1	JTI_Brain_Hypothalamus	21	0.29461836590435997	15.352671322497367	18.083267194675436	-2.730595872178066	0.9382212593130176	0.573942137928061	0.9942	0.30795	0.93829
ENSG00000072954	TMEM38A	JTI_Esophagus_Mucosa	5	0.2761361538312789	20.227190235579307	15.537283874472825	4.689906361106498	0.8690749605863322	0.5635558846226509	0.96705	0.59758	0.76808
ENSG00000072958	AP1M1	JTI_Testis	23	0.2081501552084527	20.76225540645572	30.784344038173302	-10.02208863171754	0.8600884259291319	0.9223875152872778	0.75923	0.79895	0.75343
ENSG00000073008	PVR	JTI_Skin_Not_Sun_Exposed_Suprapubic	22	0.32681703994278455	39.53805099800173	30.40854052957033	9.129510468431436	0.48017723517324884	0.455429607513507	0.0233	0.06103	0.05574
ENSG00000073050	XRCC1	JTI_Pancreas	9	0.47519672171964267	23.290465198799346	19.072802706808282	4.217662491991048	0.8146285995131148	0.36097169191504835	0.85434	0.5124	0.62655
ENSG00000073060	SCARB1	JTI_Testis	38	0.3287643600325128	52.75960579495812	22.096170848174676	30.66343494678345	0.2619315605294613	0.4251774255812954	0.02985	0.11499	0.00277
ENSG00000073067	CYP2W1	JTI_Nerve_Tibial	39	0.5546524643740329	89.28516290036633	28.451003573711397	60.834159326654905	0.030413532503001252	0.04018845840247106	0.02263	0.03158	1.0e-6
ENSG00000073111	MCM2	JTI_Brain_Hippocampus	5	0.04729251764346559	26.336762490686713	15.66047934170502	10.676283148981717	0.7546868943691597	0.7824382247280599	0.46044	0.45482	0.56889
ENSG00000073146	MOV10L1	JTI_Thyroid	30	0.3624907190117614	113.61560983150059	36.47897353806455	77.13663629343591	0.005751928226012317	0.027685042914607716	0.00011	0.01447	0.0
ENSG00000073150	PANX2	JTI_Artery_Aorta	13	0.1466389851380335	130.9584745054412	34.36234654096708	96.59612796447402	0.001636657384294665	0.010099097414221417	0.00096	0.00587	0.0
ENSG00000073169	SELENOO	JTI_Liver	6	0.38839120038095504	47.205915453348005	26.046982895269824	21.15893255807819	0.34310811656157947	0.43649733009615505	0.44149	0.29548	0.01855
ENSG00000073282	TP63	JTI_Nerve_Tibial	18	0.08862954281859621	28.759529255203642	20.186786601296486	8.572742653907113	0.7044286941497107	0.38726278900429456	0.84432	0.24476	0.31542
ENSG00000073331	ALPK1	JTI_Nerve_Tibial	15	0.1981926733654064	58.64765505774526	25.637918516433114	33.009736541312186	0.1927220643608188	0.6741660028976573	0.00116	0.14817	0.00103
ENSG00000073350	LLGL2	JTI_Esophagus_Muscularis	36	0.34102873473714546	39.94433902934558	26.556433173583788	13.387905855761815	0.47226421727018725	1.0	0.11595	-1	0.04322
ENSG00000073417	PDE8A	JTI_Colon_Transverse	11	0.12069174619427478	22.71838046734848	20.992524481404438	1.7258559859440457	0.8253112582574399	0.9270874550667881	0.83015	0.7937	0.65156
ENSG00000073536	NLE1	JTI_Brain_Spinal_cord_cervical_c-1	6	0.2488711939593122	27.420996684112172	20.96596318311087	6.45503350100134	0.7323986924033329	0.6510536352901637	0.71076	0.69385	0.39057
ENSG00000073578	SDHA	JTI_Testis	23	0.40770614070654904	70.71087917006355	34.28909033434829	36.42178883571527	0.09729574660918372	0.4025269428195924	0.16526	0.48139	0.00028
ENSG00000073584	SMARCE1	JTI_Cells_Cultured_fibroblasts	9	0.4856547946557272	33.83174959797566	16.099310339381997	17.732439258593626	0.5968334914860742	0.08244594161386601	0.94959	0.84797	0.15181
ENSG00000073598	FNDC8	JTI_Cells_Cultured_fibroblasts	36	0.02941114667354246	15.154062455325542	22.03664396862447	-6.882581513298964	0.9404974511821389	0.6438352001813501	0.97034	0.66175	0.9584
ENSG00000073605	GSDMB	JTI_Whole_Blood	5	0.42727016761335945	100.56895958185102	34.62578843117136	65.94317115067969	0.01428425479226061	0.34135389236981484	0.27546	0.32881	5.0e-6
ENSG00000073614	KDM5A	JTI_Whole_Blood	7	0.2439848791491837	51.8895941189398	23.895047732184125	27.99454638675574	0.2736070243547785	0.4756753594722436	0.32072	0.72744	0.00592
ENSG00000073670	ADAM11	JTI_Nerve_Tibial	42	0.4771617302814163	39.63392858533423	27.307480283060837	12.326448302273427	0.4783041687851409	0.778043488108421	0.23466	0.48762	0.05204
ENSG00000073711	PPP2R3A	JTI_Stomach	8	0.109753403967801	30.99000766834425	21.09840331038239	9.891604357961874	0.6571690241092224	0.32486674737516297	0.4672	0.40172	0.25925
ENSG00000073712	FERMT2	JTI_Esophagus_Muscularis	17	0.06948946976533164	25.260233848108584	25.003439532762222	0.25679431534637753	0.7763835838610378	0.7310519719110201	0.2626	0.32613	0.51249
ENSG00000073734	ABCB11	JTI_Heart_Atrial_Appendage	6	0.027420291067325978	30.111427384663966	29.110118920588416	1.001308464075557	0.6758433522363634	0.7066473575997289	0.58174	0.32687	0.28424
ENSG00000073737	DHRS9	JTI_Whole_Blood	14	0.269911106329611	26.089670037290603	23.855166141476552	2.2345038958140657	0.759708695377143	0.3357853545270396	0.7267	0.43946	0.44015
ENSG00000073754	CD5L	JTI_Skin_Not_Sun_Exposed_Suprapubic	6	0.0687745016334224	18.167267032527594	15.37160879809376	2.7956582344337644	0.9012551412723449	0.3265707467863926	0.99178	0.42156	0.84311
ENSG00000073756	PTGS2	JTI_Minor_Salivary_Gland	5	0.056932793764262926	36.64768055686554	21.933075430953345	14.714605125912225	0.5381493436698447	0.5457426195939242	0.43736	0.53619	0.13361
ENSG00000073792	IGF2BP2	JTI_Thyroid	20	0.08025371484368933	20.907863121935293	20.42045123515046	0.48741188678484165	0.8576014426494147	0.6047523664714373	0.52302	0.84546	0.75221
ENSG00000073803	MAP3K13	JTI_Whole_Blood	15	0.23862376984785685	38.89099119977508	22.06226659567156	16.828724604103552	0.4929080491002717	0.23212604526981906	0.51196	0.17957	0.06507
ENSG00000073849	ST6GAL1	JTI_Cells_Cultured_fibroblasts	47	0.33915648564378026	42.15522214130524	23.53620715331736	18.619014987987875	0.4303813213516713	0.7732064767144728	0.14372	0.58915	0.02735
ENSG00000073861	TBX21	JTI_Esophagus_Gastroesophageal_Junction	9	0.01206440297919736	24.617371721088748	32.79555850889653	-8.178186787807743	0.7890922897699794	0.8421298761792297	0.79301	0.75481	0.58847
ENSG00000073910	FRY	JTI_Skin_Not_Sun_Exposed_Suprapubic	25	0.15472352806207254	48.62910786915569	26.100640185009183	22.52846768414654	0.3208011248172492	0.4808216256385376	0.07409	0.50224	0.00839
ENSG00000073921	PICALM	JTI_Skin_Sun_Exposed_Lower_leg	19	0.19613191571415114	27.53030059805684	18.090446860924377	9.439853737132474	0.730131420742046	0.158876150589634	0.83532	0.72491	0.35848
ENSG00000073969	NSF	JTI_Brain_Cerebellar_Hemisphere	11	0.22108222012431925	52.31369021513542	38.81233094930917	13.501359265826228	0.2678677711363274	0.5958767883189897	0.81809	0.66051	0.00744
ENSG00000074047	GLI2	JTI_Skin_Not_Sun_Exposed_Suprapubic	39	0.14492916288600793	40.36599273325144	26.85431980046051	13.511672932790919	0.4641202267250158	0.2220179205455443	0.16844	0.20924	0.04021
ENSG00000074054	CLASP1	JTI_Ovary	8	0.0786434427072188	41.22240410400166	36.86389427470924	4.358509829292406	0.4478015791215261	0.7392933369081591	0.18455	0.56714	0.05767
ENSG00000074071	MRPS34	JTI_Cells_Cultured_fibroblasts	8	0.2826723863818802	46.470180306541145	24.753301754194098	21.71687855234704	0.35504331440894144	0.1487964395991654	0.11003	0.28676	0.01985
ENSG00000074181	NOTCH3	JTI_Brain_Cerebellum	5	0.04064107590950119	34.146833778521994	33.06546843310504	1.081365345416954	0.5901903552987557	0.7282946767125312	0.43213	0.23427	0.19032
ENSG00000074201	CLNS1A	JTI_Brain_Cerebellar_Hemisphere	13	0.14452061382071857	34.09904157446655	16.098618869800493	18.000422704666047	0.5911970188731924	0.11100718192025931	0.44648	0.07381	0.15672
ENSG00000074211	PPP2R2C	JTI_Cells_Cultured_fibroblasts	14	0.6088151138569823	23.893132889123592	14.785183369293792	9.10794951982981	0.8031546042068551	0.5949983830760035	0.59235	0.20988	0.56717
ENSG00000074219	TEAD2	JTI_Brain_Amygdala	2	0.2254005111598536	35.768246452168995	33.56045803963936	2.2077884125295992	0.5562886338569882	0.7703182398553854	0.80716	0.61935	0.18117
ENSG00000074266	EED	JTI_Brain_Cerebellum	5	0.2608887371369768	38.35154575202559	25.116098991304636	13.235446760721029	0.503636869415521	0.3759887052207318	0.38146	0.17447	0.08305
ENSG00000074276	CDHR2	JTI_Brain_Caudate_basal_ganglia	23	0.24618179887550934	41.95012735711412	22.85930615220324	19.090821204910945	0.4341788602208624	0.5288420787012319	0.1639	0.4835	0.03051
ENSG00000074317	SNCB	JTI_Skin_Sun_Exposed_Lower_leg	10	0.11339207245296001	34.19201020180055	24.11885364127994	10.073156560520648	0.5892391218045248	0.2816823446089593	0.9568	0.65873	0.13496
ENSG00000074319	TSG101	JTI_Muscle_Skeletal	4	0.4902022350870433	40.11322276071525	20.623974028640365	19.489248732074902	0.4689938623992812	0.2499646113603468	0.08664	0.0501	0.07964
ENSG00000074356	NCBP3	JTI_Whole_Blood	14	0.13906924292447134	48.437687856444214	21.93658595909727	26.501101897346935	0.32374122313969744	0.5442685252173489	0.08536	0.13192	0.01123
ENSG00000074370	ATP2A3	JTI_Lung	8	0.16432971979253247	27.28913019189268	22.63460869681252	4.654521495080164	0.7351294116018392	0.5941421616889574	0.27749	0.36598	0.41394
ENSG00000074410	CA12	JTI_Thyroid	15	0.48298435444777976	107.54241076274124	28.517149773761144	79.02526098898011	0.008822208723757195	0.0034325240400592317	0.11032	0.06527	0.0
ENSG00000074416	MGLL	JTI_Brain_Cerebellum	10	0.12271637611901344	37.6630129109129	21.799587847921725	15.863425062991153	0.5174742918525264	0.5033826965123237	0.18544	0.21748	0.07852
ENSG00000074527	NTN4	JTI_Artery_Tibial	9	0.19792987856393082	29.56595191182913	20.88990905563958	8.676042856189564	0.6874063315036982	0.3466243422474413	0.46496	0.02321	0.29904
ENSG00000074582	BCS1L	JTI_Breast_Mammary_Tissue	4	0.09017177558348563	39.127120485888064	27.319828418676202	11.807292067211822	0.4882443553531064	0.22273015365673446	0.56539	0.32589	0.10627
ENSG00000074590	NUAK1	JTI_Brain_Cerebellum	7	0.3632530633788713	74.99040418451746	27.63300243962098	47.35740174489658	0.07521482493887503	0.007021853180541974	0.0845	0.01312	2.2e-5
ENSG00000074603	DPP8	JTI_Ovary	4	0.15461052951256074	38.06559891337929	21.44885387383119	16.616745039548114	0.50936455545266	0.5915630672204205	0.46967	0.50491	0.09506
ENSG00000074621	SLC24A1	JTI_Cells_Cultured_fibroblasts	8	0.17248406333934868	28.288514050187814	18.051443360239062	10.237070689948798	0.7143180170201227	0.6099408814334168	0.95045	0.60808	0.45053
ENSG00000074657	ZNF532	JTI_Esophagus_Mucosa	23	0.10732289905917643	40.91866552348908	29.323589860716766	11.595075662772267	0.4535544070857289	0.40125153215047227	0.02601	0.28108	0.03447
ENSG00000074660	SCARF1	JTI_Brain_Cerebellar_Hemisphere	15	0.09102670140244354	28.014563783218406	21.862513197144597	6.15205058607381	0.7200478806805459	0.7003087867739443	0.64759	0.59549	0.34967
ENSG00000074695	LMAN1	JTI_Colon_Transverse	6	0.2092913471837225	64.25878589507919	17.990540243835415	46.26824565124374	0.1414135726712845	0.26443454409758677	0.01634	0.38791	0.00036
ENSG00000074696	HACD3	JTI_Cells_EBV-transformed_lymphocytes	8	0.16040745415637775	48.36393044201926	29.41486467530675	18.949065766712557	0.3248790991774261	0.5493780085304402	0.23846	0.30528	0.01436
ENSG00000074706	IPCEF1	JTI_Testis	17	0.3018303328256211	27.46235063186317	25.657756089030773	1.8045945428323444	0.73154129175854	0.3112186641269874	0.8473	0.27962	0.35664
ENSG00000074755	ZZEF1	JTI_Thyroid	4	0.1297692742397163	81.39368031134187	44.34720261362368	37.04647769771792	0.050543029648877504	0.46184396704784786	0.12987	0.33805	0.00043
ENSG00000074800	ENO1	JTI_Heart_Left_Ventricle	27	0.357634958506398	56.60486424488262	29.325001222815718	27.27986302206693	0.2148458996597428	0.9349769944439953	0.00986	0.8093	0.00229
ENSG00000074803	SLC12A1	JTI_Whole_Blood	7	0.5620858101837937	23.52508775747239	17.70918840196705	5.815899355505325	0.8101875996880084	0.417575692054514	0.11491	0.1687	0.63158
ENSG00000074842	MYDGF	JTI_Pancreas	15	0.07165169112416177	28.2912761623987	23.57057651829773	4.720699644100943	0.7142601588623816	0.7951564097035262	0.19703	0.41543	0.37163
ENSG00000074855	ANO8	JTI_Skin_Sun_Exposed_Lower_leg	28	0.09133251745962614	25.931396685570753	22.42422285505604	3.5071738305147315	0.7629128653768757	0.7015669222252411	0.85047	0.50291	0.47434
ENSG00000074935	TUBE1	JTI_Adrenal_Gland	8	0.28351441735605815	41.37323366114787	17.373084265048554	24.00014939609929	0.4449593579475632	0.567823212700811	0.3133	0.45706	0.04069
ENSG00000074964	ARHGEF10L	JTI_Brain_Cerebellar_Hemisphere	12	0.28100278889268254	51.55875116669396	36.4098951610885	15.148856005605412	0.27814780699260283	0.4618428287375432	0.42542	0.90688	0.00862
ENSG00000074966	TXK	JTI_Skin_Not_Sun_Exposed_Suprapubic	22	0.14705517642490226	25.245988755234578	19.72895299800739	5.5170357572272435	0.7766673348440667	0.5048181368266068	0.662	0.20777	0.4852
ENSG00000075035	WSCD2	JTI_Brain_Caudate_basal_ganglia	20	0.19658076249449333	27.523473679233575	23.260871519033426	4.2626021602001325	0.7302731285779952	0.5285979876727135	0.34599	0.10868	0.38513
ENSG00000075043	KCNQ2	JTI_Spleen	3	0.23580655120501115	27.719650500910042	25.917095130394728	1.80255537051528	0.72619596940221	0.2563193914444368	0.90782	0.72439	0.54973
ENSG00000075073	TACR2	JTI_Muscle_Skeletal	17	0.17915394660714296	83.69318800717946	25.881218580929136	57.81196942625029	0.04367410509884198	0.02555483000822461	0.03448	0.08453	3.7e-5
ENSG00000075089	ACTR6	JTI_Whole_Blood	29	0.036022352517430016	7.057196571971033	30.091838526986574	-23.034641955015555	0.9948536627595795	0.9888329763087597	0.98696	0.98792	0.99984
ENSG00000075131	TIPIN	JTI_Pituitary	12	0.5108393297584268	62.80465723652536	22.792171249829973	40.012485986695395	0.15345283925766476	0.024285585049402737	0.32498	0.03485	0.00052
ENSG00000075142	SRI	JTI_Esophagus_Mucosa	1	0.23487731743033455	30.648524984092674	30.648524984092624	0.0	0.6644323748335668	0.5377293764352028	0.35273	0.95405	0.5982
ENSG00000075151	EIF4G3	JTI_Skin_Not_Sun_Exposed_Suprapubic	16	0.43198221882628507	50.588890983250664	39.79434476735858	10.794546215892113	0.2917810736114801	0.6671693606928771	0.06804	0.2029	0.0096
ENSG00000075188	NUP37	JTI_Brain_Substantia_nigra	2	0.05721284108843825	35.34271757900667	35.342717579006724	0.0	0.5651335658557654	0.5187254195753708	0.82088	0.78367	0.19538
ENSG00000075213	SEMA3A	JTI_Esophagus_Muscularis	19	0.18605477915483146	62.42336645514636	25.954738808546168	36.46862764660018	0.15674977377449034	0.5827952785676369	0.18263	0.5206	0.00087
ENSG00000075218	GTSE1	JTI_Testis	7	0.1612519200280865	45.17177208556679	38.055354856025716	7.116417229541046	0.3767674808641516	0.46674876465131776	0.36554	0.18238	0.03306
ENSG00000075223	SEMA3C	JTI_Brain_Caudate_basal_ganglia	26	0.23942822535339248	38.896666567087514	32.48673842407705	6.409928143010298	0.49279572059289706	0.5942030799666634	0.51756	0.34531	0.06308
ENSG00000075234	TTC38	JTI_Liver	45	0.4925961467724555	28.681857603790167	32.677216915817155	-3.995359312026914	0.7060624977372427	0.4987863148312612	0.32769	0.59368	0.34284
ENSG00000075239	ACAT1	JTI_Thyroid	16	0.3763443922515395	56.35815815239315	18.81765210487385	37.54050604751935	0.21765045618070328	0.18743922783166492	0.43549	0.44769	0.00256
ENSG00000075240	GRAMD4	JTI_Skin_Sun_Exposed_Lower_leg	40	0.43125695507496165	50.74282936339537	23.744389910782452	26.998439452612846	0.2895850397068507	0.4987030907272621	0.46256	0.68268	0.00689
ENSG00000075275	CELSR1	JTI_Thyroid	30	0.6335346186566837	20.020675315725196	20.600076426669347	-0.5794011109440057	0.8724776213128309	0.8638492506759545	0.95415	0.91859	0.76136
ENSG00000075290	WNT8B	JTI_Brain_Substantia_nigra	8	0.31509468863562967	54.950873718594934	26.75017387892952	28.200699839665376	0.23420890729429514	0.5277857685559374	0.21016	0.36569	0.00439
ENSG00000075292	ZNF638	JTI_Artery_Tibial	25	0.14774222389079755	83.42709667480965	37.38612438230339	46.04097229250637	0.044422350253297035	0.13534374426698942	0.01519	0.0469	4.0e-6
ENSG00000075303	SLC25A40	JTI_Kidney_Cortex	15	0.13880628325945513	32.475322089082105	23.864810330811785	8.610511758270391	0.6255709918570354	0.4987948138572857	0.26557	0.2746	0.21812
ENSG00000075336	TIMM21	JTI_Brain_Caudate_basal_ganglia	12	0.1036217334393775	31.696876505437597	23.62681868833994	8.070057817097613	0.642126291208055	0.9738085476156014	0.80822	0.99718	0.21247
ENSG00000075340	ADD2	JTI_Nerve_Tibial	9	0.4959273740394769	31.283812226648546	22.933828290142465	8.349983936506094	0.650917036765059	0.5414481685878648	0.56524	0.50785	0.22601
ENSG00000075388	FGF4	JTI_Nerve_Tibial	4	0.09574188008869064	68.39155429459917	23.794334375759675	44.59721991883955	0.11152253888940074	0.6817649265559202	0.01309	0.14171	0.00031
ENSG00000075391	RASAL2	JTI_Cells_Cultured_fibroblasts	14	0.1075170753221629	57.47613084031755	22.254820671782944	35.22131016853462	0.20517205319025678	0.08210746126147166	0.12295	0.07049	0.00133
ENSG00000075399	VPS9D1	JTI_Thyroid	24	0.3831229576100533	91.34777386944688	46.47538339968178	44.872390469765094	0.026553900855110567	0.1792206949661151	0.03284	0.66102	7.0e-5
ENSG00000075407	ZNF37A	JTI_Pancreas	31	0.21374504916390202	13.907023833392417	28.148709798718293	-14.241685965325896	0.953742610544396	0.817356154824991	0.96113	0.89371	0.97251
ENSG00000075413	MARK3	JTI_Thyroid	15	0.44424972084186437	52.5804472573191	23.254802617182015	29.325644640137018	0.26430450544814615	0.40447794090818906	0.31884	0.43547	0.00499
ENSG00000075415	SLC25A3	JTI_Cells_EBV-transformed_lymphocytes	16	0.15957411420109174	53.58165747382705	37.50537173261963	16.076285741207414	0.25125076755047737	0.7102564436435571	0.12618	0.80047	0.00447
ENSG00000075420	FNDC3B	JTI_Stomach	8	0.05162623907104495	45.566636368105854	21.851088722382162	23.71554764572365	0.370072333153831	0.026633814968874573	0.34455	0.27671	0.017
ENSG00000075426	FOSL2	JTI_Cells_EBV-transformed_lymphocytes	6	0.03993547023615226	20.480276930061834	30.443833353263443	-9.9635564232016	0.8648545649384487	0.8443491885600551	0.57725	0.62992	0.78488
ENSG00000075429	CACNG5	JTI_Brain_Hippocampus	2	0.05355907677292212	21.833974852113872	21.904113598483832	-0.07013874636998631	0.8413888064216114	0.7408170165584744	0.01629	0.98371	0.74746
ENSG00000075461	CACNG4	JTI_Lung	23	0.29975996774568714	23.60954368926098	19.659265657149874	3.950278032111016	0.8085808054854046	0.5331557574278171	0.94133	0.42574	0.58041
ENSG00000075539	FRYL	JTI_Brain_Spinal_cord_cervical_c-1	15	0.08647792859431287	30.251178603231487	30.013833259512538	0.23734534371892047	0.672876255371025	0.9146042958636181	0.60514	0.94357	0.27019
ENSG00000075568	TMEM131	JTI_Cells_Cultured_fibroblasts	9	0.13928092283049961	104.87314951447382	42.327207230793235	62.545942283680475	0.010622244105936846	0.0048611141924192235	0.08127	0.05166	2.0e-6
ENSG00000075618	FSCN1	JTI_Small_Intestine_Terminal_Ileum	18	0.09100684426183481	46.28470263388235	33.481986379857716	12.802716254024716	0.3580951787298251	0.4119723273356761	0.16242	0.30796	0.01409
ENSG00000075624	ACTB	JTI_Small_Intestine_Terminal_Ileum	2	0.041326755761082586	22.566899185974645	20.279613911077707	2.287285274896957	0.8281038010289377	0.4071575524191216	0.41349	0.14484	0.73029
ENSG00000075643	MOCOS	JTI_Artery_Tibial	35	0.38199316022267926	27.2002063251029	23.76266976662135	3.4375365584815802	0.7369679637851285	0.41767212018411853	0.69066	0.21588	0.42323
ENSG00000075651	PLD1	JTI_Spleen	14	0.607285745359889	71.35040535454232	25.06699494136631	46.28341041317601	0.09366645896474911	0.21755985004746317	0.36531	0.5509	0.00019
ENSG00000075673	ATP12A	JTI_Pancreas	26	0.491852321268855	40.14038197704503	24.1467907780754	15.993591198969638	0.4684689872375941	0.39870437591277785	0.53079	0.18885	0.05109
ENSG00000075702	WDR62	JTI_Nerve_Tibial	15	0.5026899024378477	48.33419151642892	24.49118954113106	23.843001975297877	0.32533867715448195	0.24195341054017241	0.12283	0.31077	0.01203
ENSG00000075711	DLG1	JTI_Thyroid	6	0.42083127202945547	82.20919402804556	35.42433024210545	46.784863785939955	0.048000562969167083	0.3966135630644897	0.20426	0.34643	0.000148
ENSG00000075785	RAB7A	JTI_Heart_Left_Ventricle	4	0.08464941926395195	41.98975564409206	30.429846832105397	11.55990881198663	0.43344365287940917	0.8923144351771584	0.17264	0.70373	0.09699
ENSG00000075790	BCAP29	JTI_Brain_Putamen_basal_ganglia	3	0.21355182357794902	33.53381437313833	28.168813991535455	5.365000381602889	0.6031280441761734	0.9624514983436381	0.95876	0.57297	0.23268
ENSG00000075826	SEC31B	JTI_Nerve_Tibial	49	0.5388956217401937	7.203589430867617	27.385140238848134	-20.181550807980514	0.9944762931399308	0.9384928531258423	0.92277	0.78258	0.99982
ENSG00000075856	SART3	JTI_Testis	6	0.06587365649470926	20.43285452624524	23.733294867280655	-3.300440341035394	0.8656495411119878	0.8523245254239548	0.63646	0.88571	0.75065
ENSG00000075884	ARHGAP15	JTI_Heart_Left_Ventricle	8	0.14842453505571995	105.92375217552842	39.77459910286027	66.14915307266817	0.009875378986510914	0.2294708236559727	0.03951	0.38851	1.2e-5
ENSG00000075886	TUBA3D	JTI_Testis	25	0.40987816307825764	27.870863615358243	27.13195703398078	0.7389065813774636	0.7230463494546516	0.909942149967293	0.30939	0.83934	0.36886
ENSG00000075891	PAX2	JTI_Kidney_Cortex	12	0.06917523050508127	11.871646833336507	16.620892419972886	-4.749245586636375	0.9714282564956177	0.8422601165575667	0.99223	0.96198	0.98889
ENSG00000075914	EXOSC7	JTI_Testis	9	0.37391007420421324	60.28362115245711	28.118589255079065	32.165031897378256	0.17637642133528833	0.23521479386324193	0.36934	0.55853	0.00212
ENSG00000075945	KIFAP3	JTI_Artery_Tibial	24	0.26851743653717774	55.29162126992988	26.281844036140228	29.00977723378955	0.23011138786744834	0.06740142331529113	0.22191	0.50144	0.00148
ENSG00000075975	MKRN2	JTI_Muscle_Skeletal	17	0.4447627677197708	143.54160690397853	30.73231119255342	112.80929571142507	0.0006395648267610345	0.000571044313356794	0.01203	0.06969	0.0
ENSG00000076003	MCM6	JTI_Esophagus_Muscularis	15	0.19766174820867194	84.96573640592413	54.82477877394345	30.14095763198071	0.04025426961482371	0.2921859164825002	0.4099	0.30868	6.0e-6
ENSG00000076043	REXO2	JTI_Brain_Cerebellum	4	0.13183089416660068	15.046218840855833	15.310263288389809	-0.26404444753396467	0.9417143845055402	0.6854601682010572	0.97396	0.01427	0.93262
ENSG00000076053	RBM7	JTI_Testis	2	0.21309050515166375	30.709756602378125	29.617712265651924	1.0920443367261878	0.663130337423051	0.9532494177879814	0.74246	0.13341	0.35297
ENSG00000076067	RBMS2	JTI_Cells_EBV-transformed_lymphocytes	19	0.4595220073554882	103.53366102652407	29.15024595419749	74.3834150723267	0.011653007752252824	0.014414741513427557	0.13592	0.17225	5.0e-6
ENSG00000076108	BAZ2A	JTI_Testis	6	0.26783257137157285	37.94609344200276	26.381508190378252	11.564585251624406	0.5117663917800702	0.39895278446602644	0.47138	0.05769	0.1097
ENSG00000076201	PTPN23	JTI_Testis	9	0.13774630221569073	45.86631855968921	26.076734367150856	19.789584192538364	0.3650425052947213	0.4549694510672087	0.24356	0.53567	0.01451
ENSG00000076242	MLH1	JTI_Cells_EBV-transformed_lymphocytes	14	0.25473491544455074	22.028855958601827	21.014577522575646	1.014278436026173	0.8378939883520312	0.42766619765969427	0.92685	0.42616	0.68543
ENSG00000076248	UNG	JTI_Skin_Sun_Exposed_Lower_leg	18	0.2377379993755867	56.48963453504513	29.11314100386843	27.37649353117665	0.21615221930746542	0.561807876522717	0.34902	0.23102	0.00213
ENSG00000076258	FMO4	JTI_Artery_Tibial	24	0.394116165345548	76.707063006616	27.094378371324453	49.612684635291394	0.06770578688051973	0.24714525458850645	0.36515	0.21134	4.1e-5
ENSG00000076321	KLHL20	JTI_Ovary	2	0.07561523466659549	33.89153816014318	33.89153816014311	0.0	0.5955717944757175	0.7970538065637207	0.54787	0.67978	0.29444
ENSG00000076344	RGS11	JTI_Artery_Aorta	28	0.49878331927943353	27.322451801369414	22.887358480592585	4.43509332077681	0.7344398607944662	0.9805263595788879	0.51313	0.98696	0.3912
ENSG00000076351	SLC46A1	JTI_Colon_Transverse	6	0.05543546695511508	51.99324866096688	43.44893020169618	8.544318459270713	0.272195839995898	0.4795266666146891	0.36963	0.84257	0.00856
ENSG00000076356	PLXNA2	JTI_Pituitary	3	0.10739969199044057	27.22718916733579	25.243131592947517	1.9840575743882027	0.7364103292464679	0.7087251280739839	0.62234	0.30506	0.44104
ENSG00000076382	SPAG5	JTI_Thyroid	23	0.12300175469206313	25.664310357403885	22.456222115961225	3.208088241442626	0.7682967193460858	0.5218481749526473	0.82929	0.40993	0.50774
ENSG00000076513	ANKRD13A	JTI_Testis	25	0.1501208493030416	38.288628991548244	25.40606371738493	12.882565274163298	0.5048947642350178	0.8710719771432612	0.28507	0.92378	0.0753
ENSG00000076554	TPD52	JTI_Muscle_Skeletal	32	0.306177814975729	51.9282871538654	21.373917465810262	30.554369688055058	0.2730796065081415	0.12942837695247394	0.3117	0.01737	0.00428
ENSG00000076555	ACACB	JTI_Cells_Cultured_fibroblasts	26	0.3107722879247981	50.340825044447854	22.760478798668476	27.580346245779378	0.29534545429099407	0.7542604527513663	0.73387	0.89576	0.00949
ENSG00000076604	TRAF4	JTI_Brain_Nucleus_accumbens_basal_ganglia	8	0.13685804593493092	47.90731298033453	26.894939938048612	21.012373042285912	0.33198536412434265	0.15909052392372625	0.04153	0.02352	0.01059
ENSG00000076641	PAG1	JTI_Cells_Cultured_fibroblasts	14	0.099191398980694	27.20133151540811	28.680091368142335	-1.4787598527342312	0.7369447147128819	0.47696167406663714	0.61516	0.13341	0.42934
ENSG00000076650	GPATCH1	JTI_Testis	7	0.2995121648736631	81.55182405137803	35.84786727378607	45.703956777591955	0.05004051903055658	0.34362391392134556	0.63136	0.62505	0.0001
ENSG00000076662	ICAM3	JTI_Spleen	5	0.12733566850003006	20.87947648518486	29.808094222447007	-8.928617737262169	0.8580876515718273	0.5862476361039609	0.95167	0.41994	0.76615
ENSG00000076685	NT5C2	JTI_Testis	12	0.2359039381839884	42.98643910021475	21.779216810183502	21.207222290031282	0.4151837095138497	0.940352813584659	0.26354	0.80432	0.03144
ENSG00000076826	CAMSAP3	JTI_Spleen	2	0.26640669792567184	28.867966304913406	26.263328712248303	2.604637592665049	0.7021458928431474	0.9535182598239733	0.50681	0.9043	0.47821
ENSG00000076864	RAP1GAP	JTI_Whole_Blood	20	0.3042952687186264	44.86647821063755	40.04668629391108	4.819791916726462	0.38199638986221	0.3610328432630913	0.00607	0.0716	0.0222
ENSG00000076924	XAB2	JTI_Cells_Cultured_fibroblasts	16	0.424233359332808	32.91410739629138	24.381562858709763	8.532544537581598	0.6162547570660528	0.412943254590829	0.92618	0.95455	0.14746
ENSG00000076928	ARHGEF1	JTI_Brain_Spinal_cord_cervical_c-1	5	0.04414167539544182	33.206431434411975	28.647165308485004	4.5592661259269445	0.6100575456430344	0.5691606825815497	0.40155	0.78796	0.21839
ENSG00000076944	STXBP2	JTI_Cells_Cultured_fibroblasts	15	0.3504826687984246	33.01066469017111	26.38951053894666	6.621154151224405	0.6142068347834432	0.4377296701014998	0.24469	0.27488	0.16251
ENSG00000076984	MAP2K7	JTI_Nerve_Tibial	13	0.10918488637737835	28.03803795287166	25.59449360600207	2.443544346869588	0.7195575870517019	0.5773516402991672	0.3029	0.39034	0.38096
ENSG00000077009	NMRK2	JTI_Esophagus_Gastroesophageal_Junction	43	0.15127636460467878	20.80977139413965	23.805041825258776	-2.99527043111911	0.8592787671787704	0.875813773244418	0.73433	0.87601	0.74402
ENSG00000077044	DGKD	JTI_Muscle_Skeletal	5	0.11991186477035937	40.5125265908148	27.72661619596448	12.785910394850367	0.461306674679806	0.7126120374513247	0.3814	0.17422	0.07945
ENSG00000077063	CTTNBP2	JTI_Thyroid	13	0.20484241764124134	37.123771766266145	27.122835775356048	10.000935990910019	0.5284167256248054	0.6544024687442537	0.49281	0.41232	0.07785
ENSG00000077080	ACTL6B	JTI_Brain_Hypothalamus	15	0.033419310976186105	34.43740006507406	26.468251214750897	7.969148850323156	0.5840780626956023	0.6429295237790789	0.31861	0.64171	0.1536
ENSG00000077092	RARB	JTI_Brain_Putamen_basal_ganglia	2	0.07503528265132875	45.82259952386157	45.8225995238616	0.0	0.36577350219237553	0.5918611508733951	0.81156	0.63582	0.05279
ENSG00000077097	TOP2B	JTI_Cells_EBV-transformed_lymphocytes	21	0.2260405141688828	33.57900789349228	38.1621075672399	-4.583099673747642	0.6021724760120896	0.6728402617126189	0.42987	0.27447	0.1671
ENSG00000077147	TM9SF3	JTI_Nerve_Tibial	23	0.10765194672962253	44.542966633701084	30.59237803332237	13.95058860037865	0.387586879049334	0.5458859248084977	0.00798	0.2209	0.01628
ENSG00000077150	NFKB2	JTI_Kidney_Cortex	4	0.09649045709319819	36.28686653400142	33.41224803672542	2.874618497276045	0.5455673278121809	0.6783788606751889	0.80888	0.78075	0.11772
ENSG00000077152	UBE2T	JTI_Brain_Frontal_Cortex_BA9	8	0.12695285123217354	34.933666489172616	32.24903616813623	2.684630321036389	0.5736732867090573	0.4461120098542647	0.39193	0.5089	0.14628
ENSG00000077157	PPP1R12B	JTI_Kidney_Cortex	6	0.09580523750269017	21.887140917488104	26.698000692684605	-4.810859775196497	0.8404381463459331	0.29271384593023336	0.83482	0.57954	0.69513
ENSG00000077232	DNAJC10	JTI_Nerve_Tibial	36	0.062412285230906014	7.270855237078376	32.56266350731855	-25.29180827024015	0.9942968874381708	0.9856414246823688	0.99538	0.97661	0.99977
ENSG00000077235	GTF3C1	JTI_Testis	10	0.31746930705871446	30.713210923677547	20.430148842170503	10.283062081506953	0.6630568788715135	0.5326751932134951	0.62981	0.19886	0.24822
ENSG00000077238	IL4R	JTI_Liver	4	0.17295474918362455	34.92723790621344	34.494663642251474	0.43257426396194987	0.5738077695246794	0.5201056979364616	0.15053	0.30986	0.15739
ENSG00000077254	USP33	JTI_Brain_Putamen_basal_ganglia	5	0.1180714164858967	46.913072249705436	30.49119675299443	16.421875496711053	0.34782591548356756	0.1292181802223006	0.36572	0.44969	0.02295
ENSG00000077312	SNRPA	JTI_Brain_Cerebellar_Hemisphere	8	0.0929008301609879	29.79371343934119	25.231214441785614	4.562498997555516	0.682582148474711	0.542096758414212	0.39054	0.14512	0.28728
ENSG00000077327	SPAG6	JTI_Cells_EBV-transformed_lymphocytes	4	0.08185537753054306	53.430761320196844	47.75266063118335	5.67810068901361	0.2531859195419552	0.18777580170431277	0.09129	0.32603	0.01121
ENSG00000077348	EXOSC5	JTI_Testis	13	0.3388515621677415	43.706579125937196	23.679382430677215	20.02719669526003	0.40227357835546246	0.5236771963127843	0.11844	0.21484	0.02938
ENSG00000077380	DYNC1I2	JTI_Cells_Cultured_fibroblasts	5	0.2708331338793839	41.015562242493885	18.862164541053367	22.15339770144068	0.45171496680349565	0.43583277784655644	0.43311	0.7879	0.04698
ENSG00000077420	APBB1IP	JTI_Pituitary	3	0.4149949708232105	53.128765574401875	29.85951482926485	23.269250745137132	0.25709311146042185	0.6206740016671513	0.0345	0.09279	0.01939
ENSG00000077454	LRCH4	JTI_Brain_Cerebellum	5	0.3203532209542924	21.580530080642244	15.884018627018927	5.696511453623297	0.8458915928658358	0.7363046987227782	0.97562	0.88537	0.70061
ENSG00000077458	FAM76B	JTI_Whole_Blood	4	0.11631197509201033	31.13649546930691	23.283084196539644	7.853411272767298	0.6540520531755432	0.2173862294001881	0.72712	0.73835	0.26562
ENSG00000077463	SIRT6	JTI_Brain_Cerebellum	8	0.4336319833588535	63.475657781461145	39.41575459571952	24.059903185741643	0.14779336699587667	0.4605880621707403	0.1844	0.11736	0.00133
ENSG00000077498	TYR	JTI_Skin_Not_Sun_Exposed_Suprapubic	1	0.01077916703502908	38.42160247282939	38.42160247282936	0.0	0.5022378150065495	0.8314754772594264	0.92146	0.06439	0.36983
ENSG00000077514	POLD3	JTI_Esophagus_Muscularis	14	0.07315424339900098	119.02765820636367	39.505370642722816	79.52228756364083	0.003906427517430649	0.4591585352075633	0.01063	0.60773	0.0
ENSG00000077522	ACTN2	JTI_Esophagus_Muscularis	18	0.392537497212985	21.947581503370476	23.053791712481225	-1.106210209110699	0.8393548779408296	0.399586213143621	0.73592	0.1688	0.69298
ENSG00000077549	CAPZB	JTI_Thyroid	15	0.29745188819113205	50.29432664120379	27.294601226634754	22.999725414568925	0.29601708648886754	0.37798815137681063	0.41939	0.11301	0.00658
ENSG00000077585	GPR137B	JTI_Heart_Atrial_Appendage	28	0.4377150563369866	48.531576523269266	19.879478000207115	28.65209852306212	0.3222968044708848	0.06455088679072025	0.03247	0.00085	0.00635
ENSG00000077616	NAALAD2	JTI_Cells_Cultured_fibroblasts	8	0.34302580609876976	44.591929591904616	20.75453964887005	23.83738994303433	0.38673750799889	0.2074412558404451	0.46544	0.28745	0.02555
ENSG00000077684	JADE1	JTI_Thyroid	3	0.077029508328648	51.671928186064264	49.439915801047235	2.23201238501705	0.27658819020537234	0.6395928294171035	0.07722	0.10249	0.01569
ENSG00000077782	FGFR1	JTI_Whole_Blood	13	0.29750160111734625	86.76301097929822	23.461050932390112	63.30196004690814	0.03584588806868613	0.02407778349317654	0.01444	0.00069	5.0e-6
ENSG00000077800	FKBP6	JTI_Brain_Cerebellar_Hemisphere	21	0.10551341186515556	18.300517485285198	26.898894809733296	-8.598377324448116	0.89929695399746	0.7817620416063644	0.82656	0.79918	0.88149
ENSG00000077935	SMC1B	JTI_Cells_EBV-transformed_lymphocytes	2	0.1101578062856225	41.15097441466261	27.24172751531568	13.9092468993469	0.4491509671238241	0.3841808185482307	0.28833	0.29211	0.07358
ENSG00000077942	FBLN1	JTI_Vagina	30	0.0945662866387207	19.329167412268916	30.70372991628429	-11.374562504015348	0.8835934877307884	0.6618708394471221	0.91369	0.4868	0.81865
ENSG00000077943	ITGA8	JTI_Brain_Cerebellum	10	0.1415428123049421	45.87255693578112	23.822834472057338	22.04972246372381	0.3649382750667107	0.7644793756265493	0.46015	0.88554	0.01573
ENSG00000077984	CST7	JTI_Whole_Blood	68	0.48152515206326385	10.629132874407027	28.332542506961204	-17.703409632554184	0.9798449380662442	0.9659359876479559	0.95889	0.92766	0.99637
ENSG00000078018	MAP2	JTI_Esophagus_Muscularis	12	0.251432593222249	53.45306522374662	22.284916286516815	31.168148937229873	0.25289916756526526	0.08154156191938619	0.22266	0.43084	0.00406
ENSG00000078043	PIAS2	JTI_Brain_Frontal_Cortex_BA9	3	0.15642744425081545	29.681864133487785	20.375041567895018	9.306822565592746	0.6849519763853995	0.6062294929155522	0.46615	0.7257	0.35213
ENSG00000078053	AMPH	JTI_Adipose_Subcutaneous	16	0.48438635760274446	42.48532865534187	17.32087736341158	25.164451291930295	0.42430840584007873	0.10298749132764703	0.03372	0.00721	0.03086
ENSG00000078070	MCCC1	JTI_Cells_Cultured_fibroblasts	24	0.4301463421399016	41.303006112597856	29.89778666901295	11.405219443584835	0.44628151507958114	0.23133418317568286	0.21699	0.17078	0.0376
ENSG00000078081	LAMP3	JTI_Testis	16	0.25895785494937634	48.15208031908642	29.91622436985388	18.235855949232533	0.3281628424648525	0.42129735039424715	0.39574	0.18005	0.01005
ENSG00000078098	FAP	JTI_Minor_Salivary_Gland	29	0.10146391700501954	58.12605834543325	30.78641041625701	27.339647929176305	0.19818705805811368	0.05837351709832846	0.27638	0.26438	0.00116
ENSG00000078114	NEBL	JTI_Whole_Blood	27	0.36130283424708515	30.246941541382583	22.05712175347764	8.189819787904955	0.6729662369780635	0.5316023905385825	0.55192	0.8405	0.25345
ENSG00000078124	ACER3	JTI_Testis	13	0.2993898932771041	28.926664081691804	24.878021438198147	4.048642643493649	0.7009093232573803	0.5735398099051723	0.85279	0.55967	0.29643
ENSG00000078140	UBE2K	JTI_Testis	9	0.19559302081559396	35.08599218608847	29.85617175271531	5.229820433373142	0.570489137219011	0.9657611675069723	0.73891	0.94677	0.11901
ENSG00000078142	PIK3C3	JTI_Brain_Cerebellum	9	0.17765199665135056	54.667112874966016	26.84673876097502	27.820374113991026	0.2376645800361512	0.2733109251967599	0.02866	0.57362	0.00236
ENSG00000078177	N4BP2	JTI_Esophagus_Mucosa	10	0.31797742663595024	49.080895602275085	29.86226273846795	19.21863286380719	0.313936377557315	0.6886445845923693	0.52389	0.46126	0.01349
ENSG00000078237	TIGAR	JTI_Nerve_Tibial	36	0.26974359086166244	13.315012487793279	21.103678890507187	-7.78866640271399	0.9593911804146522	0.8361276991160731	0.99677	0.97035	0.97648
ENSG00000078246	TULP3	JTI_Skin_Sun_Exposed_Lower_leg	20	0.4712748545359912	43.5211090554427	22.478571114534944	21.042537940907785	0.4055753853262679	0.9228104431918444	0.07906	0.7917	0.02265
ENSG00000078269	SYNJ2	JTI_Testis	5	0.5240339586454462	37.963886491184965	38.43359670337163	-0.46971021218668263	0.5114084875287168	0.5642937394344069	0.31836	0.35942	0.07785
ENSG00000078295	ADCY2	JTI_Testis	44	0.34136194227646466	35.02607171844353	24.541580808178313	10.48449091026523	0.5717411275961204	0.6328625925519253	0.26139	0.21746	0.11106
ENSG00000078304	PPP2R5C	JTI_Brain_Amygdala	6	0.12040385776064765	31.643242176475457	26.9715591582461	4.671683018229292	0.6432676557144753	0.8596967605997079	0.20196	0.27477	0.31837
ENSG00000078328	RBFOX1	JTI_Nerve_Tibial	4	0.14999518500882067	69.44715842049087	31.137909712953608	38.30924870753743	0.10483512655139503	0.2899060234025147	0.01079	0.01859	0.00065
ENSG00000078369	GNB1	JTI_Pancreas	5	0.10799373305600218	35.292886945760074	32.484526663426585	2.8083602823334792	0.5661719870295834	0.9313866834298231	0.43929	0.91477	0.14205
ENSG00000078399	HOXA9	JTI_Spleen	7	0.08347508028630803	50.66086080599064	28.578662303576216	22.082198502414396	0.2907528648322921	0.9553250039998977	0.22065	0.96175	0.0078
ENSG00000078401	EDN1	JTI_Brain_Putamen_basal_ganglia	19	0.10092172695861495	37.11927592096539	21.984755498337154	15.134520422628228	0.5285083264896663	0.3311610765656966	0.07902	0.31348	0.08172
ENSG00000078403	MLLT10	JTI_Brain_Spinal_cord_cervical_c-1	19	0.0429984133565552	18.08647292524092	20.998261708712118	-2.91178878347119	0.9024337318169035	0.8030527923604903	0.85025	0.69612	0.86885
ENSG00000078487	ZCWPW1	JTI_Brain_Spinal_cord_cervical_c-1	10	0.45912595255220623	53.07960279439208	29.95339079229366	23.12621200209844	0.2577335102319049	0.4724466419977343	0.04813	0.09331	0.00678
ENSG00000078549	ADCYAP1R1	JTI_Liver	17	0.47270960389711664	22.25735742790727	25.311280193549916	-3.0539227656426498	0.8337611549398415	0.7282429564994544	0.62597	0.5008	0.6515
ENSG00000078579	FGF20	JTI_Spleen	28	0.2113011753742743	30.187547831346993	22.070877841660522	8.116669989686471	0.6742274183929614	0.6891156000289063	0.30682	0.52621	0.26241
ENSG00000078618	NRDC	JTI_Pancreas	10	0.22599342762418886	29.585105815590158	24.501701700980306	5.083404114609879	0.6870008756711377	0.04968946762460121	0.98521	0.66366	0.27237
ENSG00000078668	VDAC3	JTI_Brain_Spinal_cord_cervical_c-1	11	0.04795128877157613	35.37864493970705	25.782287225100568	9.596357714606395	0.5643852110699922	0.36170402509732874	0.40545	0.15325	0.13659
ENSG00000078674	PCM1	JTI_Brain_Cerebellum	5	0.613216208497663	29.786301297659108	24.649185973837813	5.137115323821251	0.6827392382322852	0.45280609660025944	0.24976	0.18843	0.34739
ENSG00000078687	TNRC6C	JTI_Adipose_Subcutaneous	12	0.06328730356320846	87.81333574693582	28.182796848791085	59.63053889814478	0.03348206756657169	0.7413416957692615	0.00908	0.61104	4.0e-6
ENSG00000078699	CBFA2T2	JTI_Testis	14	0.16303867637121752	28.636348807304817	22.429809600571907	6.206539206732836	0.7070192323942551	0.3487707821831145	0.55213	0.45287	0.35336
ENSG00000078725	BRINP1	JTI_Kidney_Cortex	17	0.08316441092756373	27.918673784753032	22.297604640586176	5.621069144166877	0.7220493010356246	0.5987834997810456	0.62616	0.39147	0.36995
ENSG00000078747	ITCH	JTI_Skin_Sun_Exposed_Lower_leg	4	0.09510922765942627	25.249258818260174	19.69118928950045	5.558069528759722	0.7766022060426307	0.5332167010714637	0.94212	0.62705	0.50523
ENSG00000078795	PKD2L2	JTI_Testis	17	0.16318704897628195	37.377057231549124	35.735094790752804	1.641962440796359	0.5232659049584076	0.39641218294368746	0.12751	0.50909	0.0833
ENSG00000078804	TP53INP2	JTI_Artery_Tibial	2	0.13601360876514115	14.032889579036143	13.553869807675241	0.47901977136090784	0.9524883785315966	0.4931023735452784	0.92588	0.59237	0.96629
ENSG00000078808	SDF4	JTI_Testis	10	0.32581587599902806	85.7706856739919	34.719126043328416	51.05155963066343	0.03822105743817744	0.11686482555356803	0.11858	0.11887	0.00013
ENSG00000078814	MYH7B	JTI_Brain_Cerebellum	6	0.277157516804089	51.79182788594155	30.168990310388637	21.622837575552854	0.27494305250467943	0.17255449394859262	0.6615	0.8348	0.00846
ENSG00000078898	BPIFB2	JTI_Prostate	16	0.037753144497264815	16.91106255151305	21.56819132060176	-4.657128769088705	0.9188150423019117	0.7021601878833411	0.9197	0.81953	0.90212
ENSG00000078900	TP73	JTI_Pancreas	5	0.370951951754589	76.54991612447094	34.00798950854084	42.54192661592994	0.06836381711874698	0.6159222197307981	0.02337	0.22863	0.00025
ENSG00000078902	TOLLIP	JTI_Pancreas	8	0.21390919685913556	15.470739725584084	10.08073046758236	5.390009258001735	0.9368466716273384	0.5713429118421359	0.90497	0.20679	0.94869
ENSG00000078967	UBE2D4	JTI_Esophagus_Mucosa	16	0.2930965360760999	88.64848839218315	31.75718731967751	56.89130107250564	0.031707152279391575	0.7633866701632179	0.05471	0.46439	1.7e-5
ENSG00000079101	CLUL1	JTI_Brain_Substantia_nigra	39	0.39742185334957564	32.428394180428974	27.44121885423967	4.9871753261893135	0.6265681864213256	0.26528325232932054	0.6848	0.21307	0.17839
ENSG00000079102	RUNX1T1	JTI_Brain_Putamen_basal_ganglia	7	0.09838565235108598	12.939067554202591	13.32706117252596	-0.3879936183233838	0.9627631212496052	0.38384290574021296	0.98588	0.46522	0.97836
ENSG00000079112	CDH17	JTI_Esophagus_Mucosa	10	0.08420489318244738	57.27111184503521	28.718383611364583	28.55272823367063	0.20741626927073045	0.30659683514010905	0.3037	0.18619	0.00213
ENSG00000079134	THOC1	JTI_Testis	10	0.11667243915807679	104.59297099641049	37.37580062149557	67.21717037491491	0.010830365764817013	0.29818710911852264	0.11492	0.2702	9.0e-6
ENSG00000079150	FKBP7	JTI_Artery_Aorta	15	0.27432624837900615	46.596427057409585	25.911915587884103	20.68451146952556	0.3529759217662628	0.0464230661113314	0.63124	0.31597	0.01689
ENSG00000079156	OSBPL6	JTI_Esophagus_Mucosa	47	0.3744531374602346	14.142458733108803	22.32611738864391	-8.183658655535108	0.9513813584708799	0.8906061491538944	0.99954	0.92059	0.96398
ENSG00000079215	SLC1A3	JTI_Thyroid	36	0.1764889187558179	30.557158388949208	34.22562163936421	-3.6684632504150096	0.6663748454082612	0.6981173946608314	0.17448	0.77238	0.25922
ENSG00000079246	XRCC5	JTI_Brain_Frontal_Cortex_BA9	27	0.36085326705404874	12.857644159908485	22.281003907373933	-9.423359747465486	0.9634714115754063	0.961884301340505	0.89537	0.84467	0.98213
ENSG00000079257	LXN	JTI_Cells_Cultured_fibroblasts	14	0.3433034063666304	73.60280370750968	18.873864426248495	54.72893928126119	0.08182445772111571	0.28799642638357353	0.27183	0.49247	7.2e-5
ENSG00000079263	SP140	JTI_Cells_EBV-transformed_lymphocytes	2	0.24889897428664018	44.610543469059586	26.76772739531574	17.842816073743865	0.38641491337842043	0.7425014167404502	0.32587	0.20013	0.06153
ENSG00000079277	MKNK1	JTI_Lung	10	0.382876152077654	50.47483389324091	32.30802876187659	18.166805131364306	0.2934160058800144	0.44445515982022904	0.35051	0.56061	0.00848
ENSG00000079308	TNS1	JTI_Esophagus_Muscularis	19	0.07669222708305176	35.4037138297634	24.155126954481208	11.248586875282111	0.5638632026092987	0.31646128364708	0.19059	0.55932	0.11592
ENSG00000079313	REXO1	JTI_Spleen	18	0.20892881460739496	41.564999604107335	29.25693755312316	12.30806205098419	0.4413597939644153	0.570233793481108	0.10984	0.35265	0.03493
ENSG00000079332	SAR1A	JTI_Artery_Aorta	19	0.3938948042054255	36.186048151914356	18.88624540704943	17.299802744864994	0.5476462151309553	0.2177609936056493	0.87013	0.64816	0.0994
ENSG00000079335	CDC14A	JTI_Liver	15	0.31106866197168154	20.01906893499639	14.133646832331262	5.8854221026651485	0.8725039422287157	0.6269087812070148	0.98522	0.87977	0.76622
ENSG00000079337	RAPGEF3	JTI_Thyroid	44	0.4184894351551002	30.342818800909583	24.246893412429614	6.095925388479951	0.6709297770738325	0.7536966266046192	0.59642	0.61125	0.25491
ENSG00000079385	CEACAM1	JTI_Spleen	10	0.048604354130423966	38.32306933146076	30.01233485898977	8.310734472471006	0.5042060317068111	0.2211183163233674	0.68409	0.26024	0.08026
ENSG00000079387	SENP1	JTI_Testis	9	0.12747591690923746	45.819566507020326	20.27577564000499	25.5437908670153	0.36582425050177014	0.5430138643296843	0.07473	0.73228	0.01561
ENSG00000079393	DUSP13	JTI_Testis	7	0.4722964029833667	77.2059090720864	25.79042715647724	51.41548191560917	0.06565482064912699	0.0400253868617668	0.07435	0.12285	0.00012
ENSG00000079432	CIC	JTI_Brain_Cerebellum	23	0.05908820884621854	32.442739497260604	23.061782818068973	9.380956679191646	0.6262633408382517	0.24470889979123056	0.6001	0.23072	0.20173
ENSG00000079435	LIPE	JTI_Brain_Anterior_cingulate_cortex_BA24	2	0.061193933268596755	26.75624084708625	22.570769232589342	4.185471614496897	0.7461101751455863	0.4175013195143505	0.81887	0.81887	0.60361
ENSG00000079459	FDFT1	JTI_Artery_Tibial	11	0.3090750533892736	62.18547044412736	22.222987882149322	39.9624825619781	0.15883693862309325	0.23224523315877513	0.7255	0.69278	0.00109
ENSG00000079462	PAFAH1B3	JTI_Cells_EBV-transformed_lymphocytes	18	0.07664489917260676	52.429981756374175	29.046749867776068	23.38323188859814	0.2663099513851308	0.4132793790127442	0.05	0.26083	0.00208
ENSG00000079557	AFM	JTI_Testis	5	0.03400716423414924	44.493822312570074	21.13352877829204	23.360293534278075	0.38844056161480445	0.8789331604380406	0.81234	0.92591	0.03136
ENSG00000079616	KIF22	JTI_Small_Intestine_Terminal_Ileum	18	0.058460760402997344	11.102868976170633	36.266279888871644	-25.16341091270102	0.9768446117943442	0.8844940739439502	0.9707	0.66804	0.99562
ENSG00000079689	SCGN	JTI_Adipose_Visceral_Omentum	18	0.32687168603625155	53.23901915658397	23.87163971063007	29.36737944595383	0.255661355591143	0.08889268331918539	0.08484	0.53258	0.00339
ENSG00000079691	CARMIL1	JTI_Cells_EBV-transformed_lymphocytes	40	0.40962892741205303	50.58943483095009	25.777443473371008	24.811991357579043	0.2917732938890928	0.048172528497765876	0.16756	0.01768	0.00429
ENSG00000079739	PGM1	JTI_Testis	22	0.24752739211242245	70.49885498284613	26.711613146433034	43.78724183641286	0.09852618969747216	0.4208764459698118	0.20531	0.48173	5.8e-5
ENSG00000079785	DDX1	JTI_Cells_Cultured_fibroblasts	12	0.5774899438692063	68.1368051054477	26.809674034060404	41.327131071387306	0.11319136980118719	0.4663194713257266	0.00522	0.00773	0.00029
ENSG00000079805	DNM2	JTI_Cells_Cultured_fibroblasts	9	0.0917932548026627	30.986352878592403	28.028839663440632	2.957513215151763	0.6572467838754725	0.8751226070019195	0.76836	0.97677	0.28249
ENSG00000079819	EPB41L2	JTI_Brain_Spinal_cord_cervical_c-1	10	0.255596661304015	42.235658501195964	27.67728988139044	14.558368619805513	0.42889705554495194	0.3334702700789919	0.41318	0.56996	0.03734
ENSG00000079841	RIMS1	JTI_Heart_Left_Ventricle	3	0.4785046036823106	77.5430398478618	31.36472488713166	46.178314960730305	0.06430085518120432	0.3442405589433836	0.04549	0.04512	0.00036
ENSG00000079931	MOXD1	JTI_Heart_Atrial_Appendage	9	0.2516286553039378	53.9016139650406	32.582134128609646	21.319479836430983	0.24718515606714261	0.25234862698886396	0.18841	0.38764	0.00444
ENSG00000079950	STX7	JTI_Cells_Cultured_fibroblasts	18	0.26561839054876124	29.68972007306578	29.99527386214076	-0.3055537890749976	0.6847855741840886	0.6640303607483458	0.6765	0.76112	0.27794
ENSG00000079974	RABL2B	JTI_Spleen	12	0.44012571905809866	42.74407084055769	17.05143680030142	25.692634040256284	0.4195826916773042	4.846853202670167e-5	0.41273	0.02157	0.0409
ENSG00000079999	KEAP1	JTI_Brain_Cerebellar_Hemisphere	7	0.08923004367595289	39.57496086117242	27.08215573591251	12.492805125259913	0.4794557490954557	0.37309502155999497	0.35679	0.13752	0.07021
ENSG00000080007	DDX43	JTI_Brain_Anterior_cingulate_cortex_BA24	16	0.19869250506548589	71.22288381165134	31.388994705394765	39.83388910625645	0.0943803959733639	0.6024558308542126	0.08966	0.61532	0.000106
ENSG00000080031	PTPRH	JTI_Brain_Spinal_cord_cervical_c-1	22	0.3798936158360182	50.57488068789473	32.94829377173207	17.62658691616266	0.29198154264573123	0.6510926297688849	0.00282	0.28469	0.00687
ENSG00000080166	DCT	JTI_Brain_Cerebellar_Hemisphere	4	0.427808038823627	36.17560891337726	26.883853180858953	9.29175573251826	0.5478616232861232	0.6058739970938029	0.69489	0.93137	0.1523
ENSG00000080189	SLC35C2	JTI_Brain_Amygdala	11	0.09645894861043168	28.802499177092777	34.44301247360391	-5.640513296511153	0.7035243519212031	0.6883470005622099	0.77934	0.75042	0.35076
ENSG00000080200	CRYBG3	JTI_Thyroid	12	0.27109714566397586	86.21808400146699	27.727868501955825	58.490215499510995	0.0371326361170904	0.07843331202026739	0.06969	0.02578	2.6e-5
ENSG00000080224	EPHA6	JTI_Esophagus_Muscularis	6	0.3090028788378326	49.01539233172178	38.343546836847416	10.671845494874239	0.3149251889887852	0.5467576892705339	0.49726	0.76264	0.01641
ENSG00000080293	SCTR	JTI_Testis	4	0.44721655039434793	54.477089178899526	42.496906139032454	11.980183039867063	0.24000086722468641	0.605868923279482	0.90742	0.91329	0.00813
ENSG00000080298	RFX3	JTI_Adipose_Subcutaneous	24	0.05863678214193314	88.69634460324767	26.62640296306818	62.06994164017947	0.031608156448416365	0.5425865308739679	0.00034	0.46821	7.0e-6
ENSG00000080345	RIF1	JTI_Skin_Sun_Exposed_Lower_leg	13	0.5199033167058494	66.38319640645804	23.6936047366111	42.68959166984699	0.12528205685226246	0.110605334666608	0.00167	0.00762	0.00023
ENSG00000080371	RAB21	JTI_Cells_Cultured_fibroblasts	17	0.13978050843234294	17.70001764704485	16.838290941156117	0.8617267058887232	0.9079789979517133	0.8114963695823317	0.94441	0.95663	0.89233
ENSG00000080493	SLC4A4	JTI_Stomach	20	0.22101580656897168	32.5732717635047	27.263310114676553	5.309961648828142	0.6234900775363148	0.7978605865694807	0.28505	0.90672	0.17964
ENSG00000080503	SMARCA2	JTI_Esophagus_Mucosa	31	0.12810154361727333	52.3455485802862	26.20360001997096	26.141948560315242	0.2674403209238704	0.7713800205902492	0.0403	0.79957	0.00352
ENSG00000080511	RDH8	JTI_Testis	8	0.24733493425623052	21.44950313235235	19.85707290493598	1.5924302274163353	0.8482003368031225	0.904165223125681	0.58879	0.86126	0.68274
ENSG00000080546	SESN1	JTI_Prostate	6	0.08671192400892294	33.124451768992344	15.960007384047122	17.164444384945245	0.6117946339978982	0.6689674148015644	0.58531	0.53101	0.20236
ENSG00000080573	COL5A3	JTI_Whole_Blood	19	0.4720508048823297	79.92768319878296	36.32055610077843	43.60712709800448	0.05542686824155538	0.056524324645612384	0.00525	0.00015	7.6e-5
ENSG00000080603	SRCAP	JTI_Prostate	11	0.07179822214097657	15.726080940102833	53.126386641923936	-37.40030570182108	0.9338195323114109	0.771423602789428	0.81376	0.73535	0.94318
ENSG00000080608	PUM3	JTI_Esophagus_Muscularis	42	0.0943649407792979	22.05015776461218	21.2277973568372	0.82236040777497	0.8375102977901752	0.820821150536337	0.79372	0.89196	0.67323
ENSG00000080618	CPB2	JTI_Liver	36	0.11939718674313118	22.19764376579621	23.930810666851265	-1.7331669010550619	0.834844784092978	0.45064049738168854	0.84511	0.78396	0.67895
ENSG00000080644	CHRNA3	JTI_Brain_Caudate_basal_ganglia	7	0.4278263110551275	69.63042530088063	36.06214614771132	33.5682791531693	0.10371075808422439	0.04190625752881795	0.674	0.73541	0.00045
ENSG00000080709	KCNN2	JTI_Esophagus_Muscularis	6	0.10191646824967453	43.75394971044226	25.42273996971407	18.3312097407282	0.4014328680783218	0.1366644692464642	0.06796	0.36707	0.02896
ENSG00000080802	CNOT4	JTI_Pancreas	6	0.03711383280559294	32.39342248471456	16.80440560981353	15.589016874901032	0.6273114066207661	0.8035466023345804	0.18391	0.45416	0.23743
ENSG00000080815	PSEN1	JTI_Whole_Blood	10	0.2944422283149018	75.48455007297329	32.23803807720211	43.24651199577115	0.0729797471666264	0.026056240023078492	0.03895	0.05142	0.00022
ENSG00000080819	CPOX	JTI_Brain_Cerebellum	6	0.30091160678712475	52.28354094643948	27.38095205475465	24.902588891684776	0.26827276390975235	0.5073749159354959	0.01584	0.01336	0.00643
ENSG00000080822	CLDND1	JTI_Pituitary	4	0.10342254306742898	32.380266679314694	17.39466656116844	14.985600118146358	0.6275910135568159	0.37503588942144417	0.79925	0.44093	0.245
ENSG00000080823	MOK	JTI_Testis	5	0.5294905139520256	25.08026594885368	22.92482902706008	2.155436921793583	0.7799614623744848	0.8618453702382622	0.99095	0.91675	0.56473
ENSG00000080824	HSP90AA1	JTI_Kidney_Cortex	9	0.1753702160675517	31.223071424197478	28.915015340431953	2.308056083765524	0.6522096849276853	0.5251867588830563	0.1044	0.33992	0.25974
ENSG00000080839	RBL1	JTI_Thyroid	21	0.13999062030246615	56.842739437599796	30.719109252552997	26.123630185046803	0.21216915421437915	0.652276211476888	0.06978	0.36464	0.00106
ENSG00000080845	DLGAP4	JTI_Artery_Aorta	33	0.1064244909035214	48.74288696050546	26.884600728441885	21.85828623206356	0.31906243751946045	0.1342825186045944	0.0344	0.04047	0.00858
ENSG00000080854	IGSF9B	JTI_Thyroid	49	0.46145531220256225	64.57375637466828	30.05531654397041	34.51843983069773	0.13891479908934587	0.155408680416791	0.00014	0.09749	0.00013
ENSG00000080986	NDC80	JTI_Adrenal_Gland	18	0.03845198249068901	21.752816621132837	22.97006127416448	-1.2172446530316599	0.8428359432323915	0.8398715435450279	0.68001	0.69803	0.70346
ENSG00000081014	AP4E1	JTI_Muscle_Skeletal	17	0.2546219104966229	101.0428885580949	26.606251076536513	74.43663748155846	0.013828660584877644	0.27435974220887843	0.05144	0.20291	3.0e-6
ENSG00000081019	RSBN1	JTI_Testis	6	0.15313225984321355	29.218083985722537	32.84968310291863	-3.631599117196134	0.6947615614343547	0.6662384462983936	0.16328	0.41132	0.33167
ENSG00000081026	MAGI3	JTI_Brain_Cerebellar_Hemisphere	6	0.20466858114034134	60.1942051094342	27.649547809895573	32.544657299538635	0.1772392084197222	0.1756163625339432	0.20156	0.21811	0.00119
ENSG00000081041	CXCL2	JTI_Vagina	10	0.08224718710607681	20.0874033833899	24.124075425435954	-4.036672042046082	0.8713822571894512	0.7151071182587633	0.96086	0.75014	0.80489
ENSG00000081051	AFP	JTI_Liver	8	0.26516595424867895	68.66979787027594	31.364810582568065	37.3049872877078	0.10972446102983081	0.18010200178235963	0.24341	0.29287	0.00038
ENSG00000081052	COL4A4	JTI_Nerve_Tibial	19	0.23306062336741867	53.75933189142357	26.82818305763158	26.931148833791937	0.2489867940063191	0.26268927599904895	0.02325	0.24135	0.00213
ENSG00000081059	TCF7	JTI_Brain_Cerebellum	9	0.33172537352370357	60.45322081054982	30.000870073131367	30.452350737418477	0.17474950058090039	0.2865440001337151	0.56039	0.70018	0.0015
ENSG00000081087	OSTM1	JTI_Brain_Cortex	8	0.19372281044375889	34.70320935967913	34.650223118131784	0.052986241547411154	0.5784993627323503	0.5083553014468891	0.48355	0.32881	0.17168
ENSG00000081138	CDH7	JTI_Nerve_Tibial	17	0.2997687705816582	43.32523380813478	31.038521270285596	12.286712537849247	0.4090799435078519	0.7990173426379874	0.17821	0.90828	0.02967
ENSG00000081148	IMPG2	JTI_Esophagus_Muscularis	24	0.2367745560917606	41.125991330064046	19.173522511069283	21.952468818994742	0.44962343527051524	0.3993124689438627	0.55092	0.58438	0.03828
ENSG00000081154	PCNP	JTI_Cells_EBV-transformed_lymphocytes	4	0.034589937725685374	15.415186504005238	12.61892152457636	2.7962649794289	0.9374954257805972	0.5520701109583639	0.79102	0.7404	0.94938
ENSG00000081177	EXD2	JTI_Brain_Cerebellar_Hemisphere	13	0.06693215056949238	27.59241436316788	23.565421344937175	4.026993018230677	0.7288415198356373	0.5807862409227474	0.85803	0.5279	0.38019
ENSG00000081181	ARG2	JTI_Muscle_Skeletal	14	0.23143901664261146	71.87967878534339	34.92062519753277	36.959053587810516	0.09075432535849472	0.7961740829208693	0.01692	0.45648	0.00017
ENSG00000081189	MEF2C	JTI_Brain_Hippocampus	15	0.07501187347217775	15.604927068846614	34.059979848042786	-18.455052779196183	0.935265092728336	0.9666826328038902	0.90593	0.90544	0.94627
ENSG00000081237	PTPRC	JTI_Brain_Hippocampus	24	0.07329386243584973	7.871117600255047	24.333003045065738	-16.461885444810683	0.9925222412893647	0.9865441077588064	0.99933	0.99601	0.99977
ENSG00000081248	CACNA1S	JTI_Testis	13	0.16435743731402352	62.04742473261594	20.251801394223268	41.795623338392694	0.16005877196635646	0.30586636957100705	0.02393	0.18838	0.00047
ENSG00000081277	PKP1	JTI_Brain_Anterior_cingulate_cortex_BA24	18	0.18916234996036826	31.93881132303527	22.991888126902378	8.946923196132731	0.6369785531439365	0.38265545324219613	0.42665	0.39627	0.21208
ENSG00000081307	UBA5	JTI_Nerve_Tibial	3	0.053016844653595754	42.172554976888954	39.060994261616656	3.11156071527231	0.4300612407346787	0.8542093714650005	0.41243	0.62301	0.07814
ENSG00000081320	STK17B	JTI_Adrenal_Gland	17	0.22566121708623424	53.63495864792537	36.14818799943944	17.486770648485898	0.25056993440632336	0.9237903865839245	0.15243	0.93039	0.00359
ENSG00000081377	CDC14B	JTI_Brain_Putamen_basal_ganglia	11	0.13383115777522595	57.763139350446735	29.864868257176656	27.89827109327011	0.2020633129081205	0.6817361124380091	0.04904	0.37166	0.00185
ENSG00000081386	ZNF510	JTI_Minor_Salivary_Gland	11	0.08296218786818857	5.918801086527389	22.113329550813713	-16.194528464286325	0.9972167186300819	0.9861492257575886	0.96674	0.94168	0.99999
ENSG00000081479	LRP2	JTI_Brain_Hippocampus	10	0.05834650260187963	52.75858317629911	28.846100034190133	23.912483142109046	0.26194505905373155	0.3125414384606415	0.09241	0.36714	0.00457
ENSG00000081665	ZNF506	JTI_Brain_Substantia_nigra	8	0.3605750801092228	27.57437763908136	22.558322124893493	5.016055514187841	0.7292161933235792	0.39823033863394663	0.56198	0.43676	0.38737
ENSG00000081692	JMJD4	JTI_Brain_Cerebellar_Hemisphere	5	0.06178088175865274	53.24540562306871	38.04841861755919	15.196987005509476	0.2555786078618118	0.9387281254890426	0.48816	0.86251	0.00938
ENSG00000081721	DUSP12	JTI_Adipose_Subcutaneous	27	0.03675167152254249	15.976128847642967	29.891393427169763	-13.915264579526742	0.9307835444915803	0.8839275595147675	0.96078	0.97016	0.93239
ENSG00000081760	AACS	JTI_Pituitary	23	0.29197021025038217	58.33755433480477	25.57897744828145	32.758576886523294	0.1959561135095036	0.7718151321925105	0.14243	0.49016	0.00075
ENSG00000081791	KIAA0141	JTI_Cells_EBV-transformed_lymphocytes	1	0.2899391835759182	34.33425466203077	34.3342546620308	0.0	0.5862461947962502	0.6136553820167623	0.87243	0.39879	0.34543
ENSG00000081800	SLC13A1	JTI_Testis	5	0.0906142452654849	79.88468354880986	40.30930781892995	39.57537572988001	0.05557643691005571	0.2846401779719998	0.03519	0.01525	0.0002
ENSG00000081803	CADPS2	JTI_Esophagus_Muscularis	5	0.40275425850836855	64.17005732350015	28.8486014855197	35.32145583798042	0.14212438908168376	0.5878806066877423	0.08361	0.06025	0.00147
ENSG00000081818	PCDHB4	JTI_Heart_Atrial_Appendage	11	0.06348476759268357	27.515261609378737	29.354326641711655	-1.8390650323329003	0.7304435710974561	0.7161128077579908	0.2434	0.50673	0.40691
ENSG00000081842	PCDHA6	JTI_Brain_Cerebellar_Hemisphere	3	0.1813259539566766	43.02786328461674	30.780118580129066	12.247744704487637	0.4144345588008679	0.6716293948900722	0.76821	0.82832	0.06954
ENSG00000081853	PCDHGA2	JTI_Pituitary	24	0.11868745214121874	40.70830152280875	33.508163134841986	7.200138387966728	0.4575612981423188	0.8485574411231944	0.15368	0.67603	0.0482
ENSG00000081870	HSPB11	JTI_Thyroid	13	0.16379046643303943	43.46101469688221	20.586763544416623	22.874251152465565	0.4066486727975263	0.025983642668187194	0.51157	0.41706	0.02392
ENSG00000081913	PHLPP1	JTI_Cells_Cultured_fibroblasts	17	0.3324088053492026	20.989034371504303	11.749172158098085	9.23986221340622	0.8562075134705703	0.030019710405548163	0.88222	0.44268	0.76682
ENSG00000081923	ATP8B1	JTI_Esophagus_Mucosa	13	0.11458437262951951	40.275842038523415	21.75315403913247	18.522687999390975	0.46585548477735905	0.2843659893323152	0.41065	0.03893	0.0451
ENSG00000081985	IL12RB2	JTI_Whole_Blood	12	0.17159403590840316	39.541816730805024	34.79728534310882	4.744531387696236	0.4801036017774014	0.5899849856070818	0.2358	0.18448	0.05631
ENSG00000082014	SMARCD3	JTI_Cells_Cultured_fibroblasts	7	0.14613775507256907	29.762663825012062	22.44970533678108	7.312958488230993	0.6832401600381709	0.7190827460436806	0.95402	0.91876	0.27888
ENSG00000082068	WDR70	JTI_Spleen	4	0.07932086599874305	30.112345461621647	21.787205204461944	8.325140257159763	0.6758238656754039	0.9717303152852037	0.94519	0.95034	0.33029
ENSG00000082074	FYB	JTI_Cells_Cultured_fibroblasts	30	0.11072745570325555	34.09366278508527	23.38582275983721	10.707840025248032	0.5913103365860719	0.5125404808224276	0.36245	0.5134	0.15341
ENSG00000082126	MPP4	JTI_Brain_Cerebellum	5	0.18353849750313456	30.774316922153794	37.974194159145355	-7.199877236991473	0.6617573274570814	0.8310163742312219	0.53646	0.98845	0.27655
ENSG00000082146	STRADB	JTI_Artery_Aorta	15	0.10233527560896029	88.71359060885015	32.23091207504474	56.48267853380562	0.03157255204196512	0.11443820386456721	0.20233	0.37912	3.0e-6
ENSG00000082153	BZW1	JTI_Brain_Substantia_nigra	5	0.08080707353687343	42.2753756979237	21.142901197725692	21.13247450019805	0.4281652310696638	0.835008775636043	0.65883	0.49173	0.05697
ENSG00000082175	PGR	JTI_Artery_Tibial	22	0.34302535909850385	28.93873929189983	23.0092534141017	5.929485877798225	0.7006548640806803	0.891576712021576	0.39978	0.77869	0.31149
ENSG00000082196	C1QTNF3	JTI_Pancreas	26	0.1588556079247789	31.34010836772112	24.68039238968134	6.659715978039728	0.6497189463464168	0.35729633827791274	0.21123	0.07641	0.21386
ENSG00000082212	ME2	JTI_Testis	9	0.3939941955804956	66.95253487666653	26.15555543212356	40.79697944454296	0.12123907359834048	0.10544206346334004	0.02256	0.0114	0.00045
ENSG00000082213	C5orf22	JTI_Artery_Tibial	17	0.2021504437775035	22.947118925090162	24.8267433757318	-1.8796244506416537	0.8210654330827549	0.7655542851680552	0.82466	0.45327	0.65211
ENSG00000082258	CCNT2	JTI_Testis	6	0.3623116970005434	123.35412532563011	42.25052291238353	81.10360241324645	0.0028568737155286084	0.0007487452124190003	0.17457	0.32988	0.0
ENSG00000082269	FAM135A	JTI_Colon_Transverse	6	0.06271771062754364	88.6135207152628	36.68236390481764	51.93115681044511	0.03177966985762878	0.26539931410708256	0.15946	0.29947	0.0001
ENSG00000082293	COL19A1	JTI_Nerve_Tibial	24	0.45906148142080105	74.37053900046989	27.13823573478859	47.23230326568125	0.07810568714215275	0.0580027857704538	0.00262	0.00171	0.00016
ENSG00000082397	EPB41L3	JTI_Colon_Sigmoid	11	0.40622867815538566	61.74413520879684	36.40591750553728	25.338217703259552	0.16277094998128247	0.2780338495230292	0.86642	0.62313	0.00191
ENSG00000082438	COBLL1	JTI_Brain_Cortex	9	0.11133069097438276	24.202077169932974	31.63500660108269	-7.432929431149639	0.79719086531249	0.48993724735862654	0.53313	0.60935	0.59666
ENSG00000082482	KCNK2	JTI_Ovary	14	0.1634573677901931	39.56717159288122	29.17705488487703	10.390116708004173	0.47960796471784467	0.32247153067572576	0.47641	0.34528	0.05253
ENSG00000082497	SERTAD4	JTI_Cells_Cultured_fibroblasts	9	0.1200239235927347	47.800276837113145	25.55269991274545	22.247576924368012	0.33366655075206253	0.6916327715355772	0.30555	0.85681	0.01468
ENSG00000082512	TRAF5	JTI_Minor_Salivary_Gland	26	0.13252094740875006	13.288642149321328	27.61580284475192	-14.327160695430594	0.9596331531750274	0.9005635922415394	0.93351	0.80278	0.98183
ENSG00000082515	MRPL22	JTI_Artery_Coronary	9	0.06610706797507963	30.094050118743056	21.66600978521294	8.428040333530113	0.6762121778431297	0.5970932254016165	0.12979	0.43448	0.31919
ENSG00000082516	GEMIN5	JTI_Nerve_Tibial	28	0.17795414742680127	29.931520636873135	23.25884798584626	6.672672651026902	0.679660452374375	0.42095447081154164	0.11239	0.12227	0.28485
ENSG00000082556	OPRK1	JTI_Brain_Cerebellar_Hemisphere	17	0.1713376859562389	73.46607340202591	31.084416217642044	42.38165718438386	0.0825031744844445	0.31760787160463655	0.01639	0.07125	3.5e-5
ENSG00000082641	NFE2L1	JTI_Testis	27	0.10754249080583109	21.104040939107815	25.463684618712687	-4.359643679604904	0.8542234210054188	0.5066494756581992	0.87064	0.12178	0.74772
ENSG00000082684	SEMA5B	JTI_Brain_Cortex	2	0.36844562615947013	51.87025843009949	49.57977072168174	2.290487708417737	0.2738708710710704	0.2102133557541091	0.3631	0.23436	0.04502
ENSG00000082701	GSK3B	JTI_Artery_Tibial	24	0.18158220964176275	37.697692390467026	36.76977723022797	0.9279151602390744	0.5167736515777169	0.7159890841049618	0.56795	0.78204	0.08256
ENSG00000082781	ITGB5	JTI_Artery_Tibial	20	0.37498116399473835	93.77031120405528	25.08325719098709	68.68705401306822	0.022608786801332482	0.07661694446564969	0.03108	0.14493	7.0e-6
ENSG00000082805	ERC1	JTI_Pancreas	31	0.1826086306439516	30.501502096475694	22.125509082412414	8.375993014063253	0.6675578773692079	0.47125202593921656	0.35472	0.74687	0.27788
ENSG00000082898	XPO1	JTI_Liver	2	0.07337873598554392	51.397466784313934	48.74500082055244	2.6524659637615846	0.28038164712440394	0.3848058257665247	0.32349	0.27108	0.02254
ENSG00000082996	RNF13	JTI_Whole_Blood	16	0.12936651624236453	69.9292103700422	24.248271951799712	45.68093841824259	0.10190045160647665	0.1388306044618329	0.12328	0.03525	6.1e-5
ENSG00000083067	TRPM3	JTI_Brain_Frontal_Cortex_BA9	19	0.27818251547848755	38.05871299132071	23.738134503781506	14.320578487539155	0.5095028217819971	0.8658120047704089	0.57825	0.75121	0.07199
ENSG00000083093	PALB2	JTI_Small_Intestine_Terminal_Ileum	5	0.04874485843399273	60.27512057153722	28.849438083042404	31.425682488494857	0.1764582944879221	0.7661285749394053	0.61589	0.46854	0.00258
ENSG00000083097	DOPEY1	JTI_Artery_Tibial	23	0.4804184416256254	34.9867433664847	22.142035186292883	12.844708180191859	0.5725632591400475	0.7954065799633863	0.59297	0.93089	0.12819
ENSG00000083099	LYRM2	JTI_Brain_Caudate_basal_ganglia	23	0.4446228986142327	48.75236853595751	27.61483171191653	21.13753682404093	0.31891784655403427	0.48674302433242983	0.171	0.23366	0.00844
ENSG00000083123	BCKDHB	JTI_Brain_Hippocampus	7	0.17511392465917822	112.44658410273347	32.853505023488076	79.59307907924541	0.006248973878881109	0.307625191853046	0.04236	0.06306	0.0
ENSG00000083168	KAT6A	JTI_Brain_Putamen_basal_ganglia	3	0.05874976884041416	46.67161303909738	45.52059129940907	1.1510217396882922	0.3517485001793778	0.38800619652109913	0.23604	0.03713	0.05702
ENSG00000083223	ZCCHC6	JTI_Colon_Sigmoid	8	0.09104743753489054	108.20466256815796	35.1072850240913	73.09737754406665	0.00842311277400371	0.08794761577589054	0.18054	0.27681	2.0e-6
ENSG00000083290	ULK2	JTI_Muscle_Skeletal	20	0.18891139018705358	15.566472390432379	24.533843441530948	-8.967371051098558	0.9357204307306777	0.9788935849257607	0.7711	0.91686	0.93574
ENSG00000083307	GRHL2	JTI_Kidney_Cortex	3	0.06828535569092545	19.549754495462885	23.681492986794268	-4.13173849133139	0.8800949162605275	0.8713599021539467	0.94196	0.9983	0.81224
ENSG00000083312	TNPO1	JTI_Brain_Cerebellar_Hemisphere	6	0.0835540726365656	86.41030284674423	43.74582391086638	42.664478935877774	0.03667391903282507	0.21764879586461566	0.15063	0.08329	0.0001
ENSG00000083444	PLOD1	JTI_Whole_Blood	14	0.35123239949510715	115.43177171172137	25.1469542711381	90.28481744058338	0.005054481106287335	0.08823959031337733	0.02527	0.02706	0.0
ENSG00000083454	P2RX5	JTI_Brain_Cerebellum	26	0.2934879489820064	32.0381952409698	29.567173448607743	2.471021792362017	0.6348644202456707	0.8003883119544555	0.23144	0.54396	0.18813
ENSG00000083457	ITGAE	JTI_Small_Intestine_Terminal_Ileum	11	0.1131854441102433	36.83148323152483	25.603452623266868	11.228030608257859	0.5343842447996877	0.4610676316991524	0.41413	0.56267	0.08604
ENSG00000083520	DIS3	JTI_Thyroid	22	0.044209761054585586	13.405582374328683	32.27747989871049	-18.871897524381815	0.9585538540959451	0.9864741529437792	0.95566	0.97995	0.97639
ENSG00000083535	PIBF1	JTI_Brain_Frontal_Cortex_BA9	5	0.2546386677802403	59.56464426840819	40.62581617497304	18.938828093435028	0.18341330641831105	0.30324554169348894	0.81457	0.57531	0.00295
ENSG00000083544	TDRD3	JTI_Lung	12	0.41772317178917084	39.90682253206921	23.165262551033273	16.741559981035927	0.47299222602953883	0.5847442676665269	0.73886	0.80804	0.05643
ENSG00000083635	NUFIP1	JTI_Uterus	3	0.11418030932568768	40.372579078308114	34.97146777930202	5.401111299006126	0.46399357808141833	0.5573521481358538	0.30188	0.6985	0.06595
ENSG00000083642	PDS5B	JTI_Brain_Cerebellum	14	0.06584872691032224	22.890639134424035	23.6874989899437	-0.7968598555196855	0.8221170134745016	0.6007823910945748	0.94663	0.90154	0.64389
ENSG00000083720	OXCT1	JTI_Muscle_Skeletal	13	0.1497283217714755	40.56597264791575	20.601659018953598	19.964313628962174	0.4602826417524677	0.24021231198424123	0.33581	0.26134	0.06253
ENSG00000083782	EPYC	JTI_Uterus	22	0.11070126641353849	30.97579207080147	24.191315960298684	6.784476110502766	0.6574714747876289	0.9763597272707526	0.24651	0.96011	0.26901
ENSG00000083799	CYLD	JTI_Esophagus_Mucosa	31	0.11510729436036485	12.755729716608188	25.83518828492727	-13.079458568319033	0.9643469114807309	0.8655066817323089	0.99409	0.91146	0.98533
ENSG00000083807	SLC27A5	JTI_Brain_Cortex	15	0.21062372612449864	38.113439239527025	24.164440698132392	13.948998541394726	0.5084043765840489	0.5928349266927567	0.46942	0.35122	0.07283
ENSG00000083812	ZNF324	JTI_Brain_Substantia_nigra	9	0.13840477861387449	70.98419148596548	26.011366412190323	44.972825073775155	0.09572972381608656	0.5553983049558866	0.1729	0.67778	0.00015
ENSG00000083814	ZNF671	JTI_Kidney_Cortex	10	0.17408950066517218	53.51669565227798	31.140934171834765	22.375761480443206	0.25208246673266066	1.0	0.07241	-1	0.00332
ENSG00000083817	ZNF416	JTI_Uterus	39	0.09826249832428313	28.66592957626722	22.815415371468823	5.850514204798369	0.7063973989987433	0.5810911963478789	0.51014	0.61975	0.3259
ENSG00000083828	ZNF586	JTI_Breast_Mammary_Tissue	10	0.25924987145530637	91.2495696080754	45.745061633326635	45.50450797474872	0.026726728662251717	0.2742595224956882	0.21786	0.23793	4.2e-5
ENSG00000083838	ZNF446	JTI_Brain_Putamen_basal_ganglia	10	0.0884721737046161	68.6169413738536	34.0313729893513	34.585568384502245	0.11006406375974537	0.4780984642769489	0.08382	0.27601	0.00021
ENSG00000083844	ZNF264	JTI_Testis	6	0.2366411219573791	21.120389254557086	14.340064245965074	6.78032500859198	0.8539405179207666	0.5849128980316672	0.70844	0.31722	0.73168
ENSG00000083845	RPS5	JTI_Artery_Tibial	10	0.3403968823355758	50.99977363352313	30.968271093788044	20.031502539734998	0.28594658946928186	0.7037763559638366	0.53963	0.80994	0.00715
ENSG00000083857	FAT1	JTI_Nerve_Tibial	25	0.20246746330696366	46.24881376436892	24.72679131134241	21.522022453026484	0.35868768843132415	0.24560756987388827	0.10761	0.23371	0.01335
ENSG00000083896	YTHDC1	JTI_Colon_Sigmoid	11	0.039462824965403764	12.247755163537715	13.40243388276905	-1.1546787192313248	0.9685279587129522	0.9558457426780393	0.90229	0.96167	0.98791
ENSG00000083937	CHMP2B	JTI_Cells_Cultured_fibroblasts	18	0.20879770885136215	83.77826021160415	21.83469968920059	61.943560522403544	0.04343735237398979	0.18941709542245072	0.39489	0.08346	2.9e-5
ENSG00000084070	SMAP2	JTI_Cells_Cultured_fibroblasts	17	0.2144586921433587	30.530106773129255	29.19906554652307	1.331041226606179	0.6669498783110939	0.6352296393614485	0.53875	0.85897	0.27131
ENSG00000084072	PPIE	JTI_Skin_Sun_Exposed_Lower_leg	51	0.7285994782972262	70.0358474082029	27.585265953683496	42.45058145451974	0.10126113410543956	0.8401594788087077	1.8e-5	0.93142	0.00036
ENSG00000084073	ZMPSTE24	JTI_Cells_Cultured_fibroblasts	5	0.18047477106962842	28.573176472222606	19.45957673713215	9.113599735090547	0.7083466422110953	0.770612633305471	0.24021	0.36505	0.38541
ENSG00000084090	STARD7	JTI_Cells_EBV-transformed_lymphocytes	20	0.11975695434017426	21.34374150980587	37.12546976519132	-15.781728255385431	0.8500542251925709	0.733548109645241	0.97421	0.7873	0.72479
ENSG00000084092	NOA1	JTI_Artery_Tibial	11	0.19647424393402524	64.28702030506747	25.300127408964265	38.98689289610309	0.14118802131429478	0.3624676622241346	0.36684	0.23377	0.00057
ENSG00000084093	REST	JTI_Testis	21	0.13105072540101984	53.8343330649083	27.419981100399553	26.414351964508732	0.2480358387944307	0.6336554837607947	0.69773	0.82169	0.0025
ENSG00000084110	HAL	JTI_Skin_Not_Sun_Exposed_Suprapubic	48	0.4829407368965386	29.351182096736967	25.770290572814698	3.5808915239222725	0.6919493627984461	0.34753900875949667	0.7473	0.11038	0.28958
ENSG00000084112	SSH1	JTI_Cells_EBV-transformed_lymphocytes	11	0.0832738702152248	39.46436374192914	30.83175940065928	8.632604341269822	0.481619162272076	0.17542999722583166	0.29965	0.09905	0.06345
ENSG00000084207	GSTP1	JTI_Brain_Cortex	10	0.36601627755078764	55.137872791122795	26.543639276633414	28.59423351448933	0.2319531998923501	0.3345631828171046	0.35894	0.27931	0.0039
ENSG00000084234	APLP2	JTI_Muscle_Skeletal	18	0.09485428374985665	42.86157489320307	29.953072015161073	12.908502878041991	0.41744663396653525	0.8943915095810988	0.31298	0.94753	0.03363
ENSG00000084444	FAM234B	JTI_Heart_Left_Ventricle	35	0.3166766197977165	56.5599213989071	33.02932933191832	23.530592066988856	0.21535464904382376	0.06949125257094196	0.01823	0.04293	0.00136
ENSG00000084453	SLCO1A2	JTI_Brain_Cerebellum	13	0.1887731203083964	26.433059681699483	20.442488357236222	5.990571324463317	0.7527235673096799	0.42713358600128565	0.93087	0.44075	0.4612
ENSG00000084463	WBP11	JTI_Colon_Transverse	7	0.14853993912793526	36.240929575314226	19.541415594878707	16.699513980435515	0.5465142271718253	0.08192268611800956	0.60403	0.57347	0.12667
ENSG00000084623	EIF3I	JTI_Muscle_Skeletal	4	0.06734059232215964	43.769499790464835	45.531548527669244	-1.7620487372043516	0.4011571238744616	0.6338736133587138	0.02429	0.29801	0.05721
ENSG00000084628	NKAIN1	JTI_Brain_Putamen_basal_ganglia	8	0.5586184340073355	75.25338331085248	32.18133759612718	43.072045714725476	0.07401777100773368	0.16819433530124275	0.01838	0.00142	0.00013
ENSG00000084636	COL16A1	JTI_Brain_Hippocampus	14	0.40612247591124145	52.3666557509789	26.10138853089964	26.265267220079277	0.2671574049866614	0.14296366515758002	0.75515	0.78895	0.00544
ENSG00000084652	TXLNA	JTI_Brain_Cerebellum	3	0.2011602455468336	81.22118870651899	41.695011727186106	39.52617697933285	0.05109641778659814	0.24948202390948448	0.45349	0.49343	0.00082
ENSG00000084674	APOB	JTI_Skin_Sun_Exposed_Lower_leg	18	0.3223698714968896	24.838962066936958	26.546242461491524	-1.7072803945545525	0.784734518913108	0.5442711706382778	0.93479	0.89266	0.51592
ENSG00000084676	NCOA1	JTI_Esophagus_Mucosa	19	0.22049787052081557	47.66440873687455	27.315169222111635	20.349239514762814	0.33580900310256945	0.20112366806581244	0.35423	0.40834	0.00918
ENSG00000084693	AGBL5	JTI_Kidney_Cortex	6	0.11990339313191573	55.31476190784099	35.12269222126114	20.192069686579835	0.22983517571422393	0.020589944866081317	0.23491	0.07587	0.00517
ENSG00000084710	EFR3B	JTI_Adrenal_Gland	17	0.14398126479035575	32.50055796528979	32.2887203527877	0.2118376125020562	0.6250348007658586	0.31928897026199005	0.44568	0.21472	0.19095
ENSG00000084731	KIF3C	JTI_Nerve_Tibial	5	0.13779663745427775	69.86011681632058	59.90238218606631	9.957734630254256	0.10231658550462834	0.6781314370286854	0.04063	0.94805	0.00172
ENSG00000084733	RAB10	JTI_Ovary	3	0.09093147520522317	46.748550800023544	44.187474326813444	2.5610764732100963	0.3504954283828074	0.622383195910854	0.76893	0.9272	0.02985
ENSG00000084734	GCKR	JTI_Spleen	14	0.2803565671027211	31.38543263932926	33.75584337809995	-2.3704107387706745	0.6487543449836186	0.6603110293463894	0.94482	0.84175	0.2371
ENSG00000084754	HADHA	JTI_Testis	7	0.282349891338444	49.703804447879975	26.429525811643853	23.27427863623616	0.3046432064204615	0.5337516078815239	0.21352	0.40202	0.00965
ENSG00000084764	MAPRE3	JTI_Skin_Sun_Exposed_Lower_leg	8	0.21039398098336914	138.5151844272325	35.957603453653874	102.55758097357857	0.0009331964204550712	0.030875047559473512	0.33654	0.51252	0.0
ENSG00000084774	CAD	JTI_Pancreas	7	0.27034444829714144	46.47303930953051	45.47994910089363	0.9930902086368577	0.35499640726711423	0.2066559051589367	0.79206	0.39261	0.01889
ENSG00000085063	CD59	JTI_Testis	17	0.4410098015054812	55.077659228081274	22.300425626198816	32.777233601882415	0.2326776679152813	0.0006722775480729247	0.32274	0.04295	0.00276
ENSG00000085117	CD82	JTI_Brain_Caudate_basal_ganglia	26	0.25859398678984713	49.62064057191412	23.901602167591065	25.71903840432305	0.3058724088590294	0.21261117770429833	0.0782	0.01234	0.00465
ENSG00000085231	AK6	JTI_Kidney_Cortex	15	0.13717970529275664	59.3690781211584	36.34349221212137	23.025585909037076	0.18536693912752977	0.8046213542966623	0.01531	0.65368	0.00087
ENSG00000085265	FCN1	JTI_Whole_Blood	25	0.35204128098532345	57.85897850426654	25.15749018331101	32.701488320955576	0.20103375655825131	0.22744408453152595	0.01628	0.08878	0.00086
ENSG00000085274	MYNN	JTI_Testis	4	0.08864154954938733	41.574293724275385	25.03596001920987	16.53833370506552	0.4411857400359457	0.5874572221235456	0.576	0.62615	0.06053
ENSG00000085276	MECOM	JTI_Artery_Aorta	10	0.09935363819784358	45.43343956838984	24.070364074005376	21.363075494384535	0.37232216914031213	0.32572454495225667	0.3915	0.09921	0.01939
ENSG00000085365	SCAMP1	JTI_Brain_Putamen_basal_ganglia	3	0.13139119382342768	33.797813057299386	30.283963177873368	3.513849879426002	0.597549868719352	0.47097530076297933	0.97205	0.69776	0.20587
ENSG00000085377	PREP	JTI_Skin_Sun_Exposed_Lower_leg	38	0.14500016098713125	32.319206615018636	26.234102811597097	6.0851038034215525	0.6288888855860916	0.018278193818077756	0.23677	0.02578	0.20366
ENSG00000085382	HACE1	JTI_Brain_Cerebellar_Hemisphere	3	0.4130405542314179	27.779275578687436	21.235804509869975	6.543471068817456	0.7249547419278518	0.7409586193954327	0.53431	0.32666	0.45083
ENSG00000085415	SEH1L	JTI_Testis	15	0.22327246113919746	34.50155124471141	32.10886787069224	2.3926833740191804	0.582730523537034	0.7024553766602952	0.20012	0.76637	0.13572
ENSG00000085433	WDR47	JTI_Brain_Caudate_basal_ganglia	13	0.0835789454223529	23.065654126639654	21.288504845890497	1.7771492807491378	0.8188517221632305	0.4608612285627391	0.43922	0.19538	0.63345
ENSG00000085449	WDFY1	JTI_Skin_Not_Sun_Exposed_Suprapubic	23	0.07982290136939803	34.48897640994857	21.61246758885965	12.87650882108893	0.5829946095315665	0.1176229090699451	0.30295	0.06285	0.13843
ENSG00000085465	OVGP1	JTI_Testis	8	0.30051468250270214	49.75924230558207	34.049709462603374	15.70953284297871	0.30382577993705356	0.03447753255556189	0.2555	0.11391	0.00939
ENSG00000085491	SLC25A24	JTI_Brain_Cerebellar_Hemisphere	9	0.5463394012037763	30.957525733100205	19.42285484673187	11.534670886368358	0.6578601001740298	0.44598187570968584	0.94779	0.54497	0.24649
ENSG00000085511	MAP3K4	JTI_Skin_Not_Sun_Exposed_Suprapubic	11	0.17838688505903186	29.85067978990371	23.39987809458874	6.45080169531498	0.6813746285914173	0.5849065435927439	0.25205	0.50302	0.29459
ENSG00000085514	PILRA	JTI_Brain_Cerebellum	30	0.6812476452367449	17.679070813588197	26.02306298235572	-8.343992168767542	0.9082751670330328	0.8719250908007091	0.8528	0.8207	0.88195
ENSG00000085552	IGSF9	JTI_Brain_Nucleus_accumbens_basal_ganglia	8	0.1822615308838823	46.755249049282945	21.660301576032513	25.094947473250382	0.35038647637006937	0.5865898662121602	0.3308	0.38575	0.01767
ENSG00000085563	ABCB1	JTI_Testis	3	0.2970903538816422	31.445545478483428	31.553606380576575	-0.10806090209315364	0.6474750024309132	0.6799429790989309	0.20709	0.98583	0.3094
ENSG00000085644	ZNF213	JTI_Cells_Cultured_fibroblasts	24	0.3676268024475601	37.55291785798248	25.43247992102647	12.120437936956042	0.519701090647873	0.12747086815380929	0.16494	0.04147	0.08117
ENSG00000085662	AKR1B1	JTI_Heart_Atrial_Appendage	17	0.4073705322673136	22.125182016063782	19.49548031465112	2.6297017014126616	0.8361563386835382	0.4186988470608966	0.77196	0.05616	0.64536
ENSG00000085719	CPNE3	JTI_Brain_Cerebellar_Hemisphere	27	0.3224398277612038	30.879745495352722	24.03266185669238	6.8470836386603615	0.6595147942654018	0.4565181569893087	0.29885	0.18416	0.23209
ENSG00000085721	RRN3	JTI_Cells_Cultured_fibroblasts	28	0.3490729066737233	43.01511034733627	25.397401060898353	17.61770928643793	0.41466510972488263	0.3040702638184819	0.57671	0.46948	0.02868
ENSG00000085733	CTTN	JTI_Brain_Cerebellum	25	0.2322638838327077	29.40623293446152	28.268867531463837	1.1373654029976301	0.6907854644395852	0.8802284171690653	0.38702	0.78098	0.315
ENSG00000085741	WNT11	JTI_Spleen	11	0.1952230754047792	28.991217599844962	29.801824096910384	-0.8106064970654814	0.6995487075305213	0.8370808224564863	0.63601	0.86483	0.31207
ENSG00000085760	MTIF2	JTI_Spleen	17	0.18356113722022827	53.40602427132348	28.427783485611382	24.978240785712106	0.2535042449263213	0.41309109475873024	0.23353	0.51247	0.00246
ENSG00000085788	DDHD2	JTI_Prostate	7	0.3841849403670026	129.9673392900483	30.357849756756178	99.60948953329208	0.0017607710579090863	0.05078147788412421	0.06644	0.05969	0.0
ENSG00000085831	TTC39A	JTI_Brain_Nucleus_accumbens_basal_ganglia	15	0.12385763532288924	23.491478522122964	27.485656025449806	-3.994177503326838	0.8108258285390464	0.321160065611538	0.67669	0.46374	0.65689
ENSG00000085832	EPS15	JTI_Adipose_Subcutaneous	18	0.46356232257212804	17.186390256433892	15.281002959863132	1.9053872965707583	0.9151086095118868	0.9026760502133522	0.92508	0.8801	0.88168
ENSG00000085840	ORC1	JTI_Brain_Substantia_nigra	9	0.05739004163576919	49.36557655801644	43.58581797529477	5.779758582721691	0.30966451836955927	0.26670916007416634	0.31137	0.56506	0.00853
ENSG00000085871	MGST2	JTI_Esophagus_Mucosa	23	0.2511581110943873	36.6478936602951	23.170346987296476	13.47754667299862	0.5381449729059279	0.5053069169630049	0.06204	0.56564	0.08879
ENSG00000085872	CHERP	JTI_Testis	30	0.07160841413339923	15.832490913452947	21.127258481455627	-5.294767568002673	0.9325361679836073	0.9381349311882106	0.9549	0.90622	0.93241
ENSG00000085978	ATG16L1	JTI_Testis	8	0.3666146392994112	42.91734677642115	34.44577087447552	8.471575901945597	0.41643499103419923	0.0866424625924639	0.35554	0.59682	0.03828
ENSG00000085982	USP40	JTI_Brain_Cerebellum	18	0.5185686061898728	53.54329630267242	22.053471136694945	31.48982516597747	0.25174164625104783	0.27059477781914243	0.61019	0.28064	0.00353
ENSG00000085998	POMGNT1	JTI_Skin_Not_Sun_Exposed_Suprapubic	7	0.12187982483543644	38.75109279463802	31.1022551688775	7.648837625760542	0.4956806020782342	0.46805190384143824	0.02617	0.12521	0.07575
ENSG00000085999	RAD54L	JTI_Brain_Cerebellum	16	0.22807741817393049	48.68283746626104	28.94497022470396	19.737867241557076	0.3199792426533593	0.0933169592636755	0.17138	0.0106	0.0076
ENSG00000086015	MAST2	JTI_Artery_Aorta	3	0.45940336456034575	64.50944465123604	44.56428998538874	19.94515466584715	0.13942191312231975	0.3315932034913803	0.68083	0.8481	0.00233
ENSG00000086061	DNAJA1	JTI_Prostate	19	0.20650590139075645	47.56915964433569	29.01487896864793	18.554280675687803	0.3373165545307338	0.9579062943244969	0.27819	0.92894	0.012
ENSG00000086062	B4GALT1	JTI_Cells_Cultured_fibroblasts	21	0.27130018458043587	25.391982589175385	18.188611195372285	7.20337139380307	0.7737548597588675	0.3637508850577915	0.99401	0.82097	0.50776
ENSG00000086065	CHMP5	JTI_Spleen	18	0.06354075764983516	39.58842952344228	25.142017124887033	14.446412398555267	0.47919260287813426	0.7859784367744691	0.27815	0.826	0.05149
ENSG00000086102	NFX1	JTI_Pancreas	32	0.5616870342798496	30.283633929476014	20.019797508544812	10.263836420931144	0.6721869621902894	0.7997368221662094	0.63488	0.42574	0.26337
ENSG00000086159	AQP6	JTI_Testis	19	0.13645285366653773	11.259472519021655	20.728711089568296	-9.469238570546606	0.9757965854155262	0.8214748597803265	0.9716	0.75072	0.99228
ENSG00000086189	DIMT1	JTI_Testis	5	0.12468741974975737	46.76222466710612	20.705132336037863	26.057092331068304	0.350273036800932	0.5000044239425305	0.03574	0.0068	0.01784
ENSG00000086200	IPO11	JTI_Testis	12	0.0638725747678849	54.56996699254037	19.749825676260755	34.82014131627964	0.23885673613296568	0.5166616477819922	0.04484	0.23896	0.00215
ENSG00000086205	FOLH1	JTI_Skin_Not_Sun_Exposed_Suprapubic	17	0.2867060507211234	52.39833046477252	23.064920380909616	29.333410083862724	0.26673326754303456	0.5960256308103573	0.08632	0.24586	0.00419
ENSG00000086232	EIF2AK1	JTI_Cells_EBV-transformed_lymphocytes	27	0.5586648215186528	65.90869544473546	38.78585507291318	27.122840371822303	0.1287403134402267	0.6012973106916972	0.02629	0.78633	0.00057
ENSG00000086288	NME8	JTI_Testis	21	0.5489282822340682	41.08655727255738	23.011705505150605	18.074851767406813	0.4503697290398226	0.6188629369935712	0.66872	0.70168	0.0382
ENSG00000086289	EPDR1	JTI_Artery_Aorta	20	0.48975349664500833	38.44535528870272	21.136252029406904	17.309103259295853	0.5017638461530894	0.1802545992527496	0.34677	0.07334	0.05951
ENSG00000086300	SNX10	JTI_Adipose_Subcutaneous	31	0.5122437828589071	24.348521832750244	23.664049140045424	0.6844726927048185	0.7943455495453033	0.9516347150687859	0.88582	0.87297	0.49387
ENSG00000086475	SEPHS1	JTI_Brain_Frontal_Cortex_BA9	1	0.21242517962398372	25.60787759720946	25.607877597209452	0.0	0.7694304306220637	0.7475639915002199	0.61592	0.39	0.81368
ENSG00000086506	HBQ1	JTI_Brain_Cerebellum	17	0.18416759454814557	53.109815928843425	24.50157060502129	28.60824532382224	0.2573398072838502	0.12114477859490604	0.33702	0.01339	0.00424
ENSG00000086544	ITPKC	JTI_Cells_Cultured_fibroblasts	18	0.2098958330843938	54.88939091168986	24.09015070178055	30.799240209909353	0.2349542960817985	0.18959980190600453	0.13279	0.08308	0.0018
ENSG00000086548	CEACAM6	JTI_Vagina	5	0.04348844877053521	47.936677094919126	41.94732762011436	5.989349474804761	0.33152517161494205	0.6974071737295248	0.52754	0.98849	0.01745
ENSG00000086570	FAT2	JTI_Nerve_Tibial	12	0.23512162916762827	54.26970116826395	27.65302462728346	26.616676540980503	0.24257099729845677	0.13421411482757462	0.02105	0.03087	0.00271
ENSG00000086589	RBM22	JTI_Brain_Hypothalamus	14	0.06822356719704516	44.538962076625765	32.19120549384024	12.347756582785571	0.3876563982580289	0.10503384733339172	0.14101	0.01087	0.02069
ENSG00000086598	TMED2	JTI_Spleen	35	0.13908496837515893	44.99881091411722	24.635058656258572	20.36375225785862	0.3797242706774853	0.10470647177991403	0.1154	0.31738	0.01447
ENSG00000086619	ERO1B	JTI_Cells_Cultured_fibroblasts	10	0.4232372257078653	61.5954586815691	27.461923700478625	34.13353498109045	0.16411452520186634	0.15075860218972548	0.25689	0.03363	0.00084
ENSG00000086666	ZFAND6	JTI_Brain_Cerebellum	16	0.29052782617161166	50.79685614275816	21.281733907923396	29.51512223483477	0.2888171892007563	0.38498238373542887	0.18463	0.35522	0.00499
ENSG00000086696	HSD17B2	JTI_Lung	7	0.046386593178781764	108.14251626731884	33.8635063639483	74.27900990337054	0.00845981539785925	0.04754783828135765	0.08362	0.19732	0.0
ENSG00000086730	LAT2	JTI_Whole_Blood	31	0.10705493037820442	44.71005092334769	22.131567869321824	22.578483054025906	0.384693210884142	0.2330790575596295	0.24053	0.20335	0.02122
ENSG00000086827	ZW10	JTI_Minor_Salivary_Gland	14	0.07104422486966731	29.001907272389804	22.785319497091244	6.21658777529856	0.6993233298685229	0.6267816506011001	0.36764	0.32524	0.31468
ENSG00000086848	ALG9	JTI_Brain_Cerebellum	10	0.06958286531625532	14.455364865480409	17.303185764898238	-2.8478208994178225	0.9481423321103709	0.4463840418102434	0.77537	0.18693	0.96892
ENSG00000086967	MYBPC2	JTI_Brain_Frontal_Cortex_BA9	9	0.15121006148247942	58.09896098663161	29.89054985705059	28.208411129580984	0.19847437789365693	0.3713714296221526	0.01498	0.10096	0.00143
ENSG00000086991	NOX4	JTI_Brain_Hippocampus	2	0.15032966160911723	27.82428278009646	18.213509660427853	9.610773119668618	0.7240172078351432	0.8367733623773911	0.74152	0.58855	0.4561
ENSG00000087008	ACOX3	JTI_Nerve_Tibial	57	0.34511760776217437	17.868201280680502	18.829174300529434	-0.9609730198489386	0.9055845731834515	0.8937613556839481	0.80144	0.93465	0.86836
ENSG00000087053	MTMR2	JTI_Artery_Aorta	31	0.40261440184652025	30.643213676868704	21.58681248029282	9.056401196575885	0.6645453063765593	0.2450565550173109	0.1846	0.10886	0.25749
ENSG00000087074	PPP1R15A	JTI_Heart_Left_Ventricle	7	0.08631891746044604	37.97020086044097	24.9249705893017	13.045230271139205	0.5112814999478718	0.39993477027647556	0.34167	0.24393	0.07067
ENSG00000087076	HSD17B14	JTI_Ovary	3	0.44037391486041644	25.090476484086214	24.28429760484636	0.8061788792399086	0.7797588773221948	0.7567298034537153	0.24265	0.49447	0.61731
ENSG00000087077	TRIP6	JTI_Esophagus_Mucosa	7	0.2850766559874873	68.70056878681736	24.985665338641997	43.714903448175335	0.10952718161764752	0.2820873094518341	0.16709	0.35009	0.00019
ENSG00000087085	ACHE	JTI_Artery_Aorta	13	0.4289755575072602	47.261703267419186	21.529510602771776	25.7321926646474	0.3422142823878931	0.31740777781893625	0.26053	0.55901	0.01282
ENSG00000087086	FTL	JTI_Uterus	9	0.058851984896123005	23.296760020266962	23.50952652094594	-0.21276650067898373	0.8145098923967765	0.8575492449616718	0.6423	0.85539	0.67205
ENSG00000087087	SRRT	JTI_Nerve_Tibial	7	0.17460130698286916	57.04521889527346	26.594988489772977	30.45023040550047	0.2099118200654462	0.7543020113441694	0.05725	0.6307	0.00165
ENSG00000087088	BAX	JTI_Brain_Spinal_cord_cervical_c-1	27	0.0571696804443393	28.342889315262614	27.002136949495917	1.3407523657667118	0.7131787080727716	0.8485708044621527	0.36383	0.83082	0.349
ENSG00000087095	NLK	JTI_Nerve_Tibial	3	0.12027395557158387	59.91953640502397	27.311766026420422	32.60777037860361	0.17991141022026017	0.14377924182980556	0.21384	0.1955	0.00274
ENSG00000087111	PIGS	JTI_Brain_Cortex	8	0.07900548069404219	19.262935504912768	24.19777439247325	-4.934838887560476	0.8846351179688762	0.8060403474266928	0.99004	0.2565	0.82805
ENSG00000087116	ADAMTS2	JTI_Brain_Putamen_basal_ganglia	6	0.2860332275623859	25.71024115856692	25.165691363775945	0.5445497947909544	0.7673729838458092	0.9642914516907747	0.18157	0.99712	0.47183
ENSG00000087128	TMPRSS11E	JTI_Esophagus_Mucosa	23	0.1987453774112574	23.673074767289187	21.629553915361537	2.0435208519276387	0.8073693041715728	0.5803754667170775	0.73012	0.58852	0.58929
ENSG00000087152	ATXN7L3	JTI_Prostate	4	0.0502479970311406	25.474358895045953	24.13445216286945	1.3399067321764817	0.7721072681147866	0.8470217269497105	0.62547	0.55473	0.53961
ENSG00000087157	PGS1	JTI_Brain_Caudate_basal_ganglia	11	0.2242897675397299	39.0270948367474	20.197659126855925	18.829435709891488	0.4902174488601269	0.7948595322712075	0.70029	0.93397	0.06204
ENSG00000087191	PSMC5	JTI_Colon_Transverse	24	0.27510360000730877	14.887387499485875	30.536069716301554	-15.64868221681572	0.94348219367539	0.9177707727714921	0.66093	0.7616	0.95173
ENSG00000087206	UIMC1	JTI_Testis	4	0.29119276504661795	36.78603738024041	28.964113925837133	7.8219234544033736	0.5353142959456926	0.6262761586280913	0.79438	0.64249	0.11936
ENSG00000087237	CETP	JTI_Small_Intestine_Terminal_Ileum	4	0.14056707551119718	42.40809854526169	19.94654967091073	22.461548874351	0.42572481690756137	0.27459247269861603	0.00955	0.04372	0.04222
ENSG00000087245	MMP2	JTI_Brain_Anterior_cingulate_cortex_BA24	7	0.10886038151361255	24.988790700248483	17.39767538181057	7.5911153184379	0.7817741844360051	0.5468083890957346	0.30429	0.45465	0.54569
ENSG00000087250	MT3	JTI_Nerve_Tibial	18	0.1444276942490041	55.0768156515493	24.305309722359343	30.771505929189928	0.23268783012087715	0.5631358808044903	0.07708	0.02883	0.00192
ENSG00000087253	LPCAT2	JTI_Brain_Frontal_Cortex_BA9	9	0.13606768293219698	110.85466427708428	26.096928201851743	84.75773607523244	0.00699271984384009	0.22258651327460327	0.03962	0.23476	0.0
ENSG00000087258	GNAO1	JTI_Artery_Aorta	8	0.5027023941336541	69.53259014795495	28.57400618482678	40.95858396312819	0.10430966159621233	0.40536566503642046	0.63762	0.4574	0.00068
ENSG00000087263	OGFOD1	JTI_Muscle_Skeletal	12	0.2638772708924584	42.99178569280739	25.68519733639084	17.306588356416547	0.41508697270957606	0.5823408188870274	0.65501	0.41266	0.02918
ENSG00000087266	SH3BP2	JTI_Cells_Cultured_fibroblasts	12	0.29447202869291556	74.94104539279607	23.857093464820213	51.083951927975825	0.07544143656783703	0.024566728408294783	0.35981	0.30751	0.00022
ENSG00000087269	NOP14	JTI_Adrenal_Gland	14	0.1689626454239956	58.418756174453364	21.67648885399446	36.74226732045884	0.19510501323391202	0.0768135762064418	0.76899	0.78446	0.00104
ENSG00000087274	ADD1	JTI_Heart_Left_Ventricle	2	0.15006584648875396	41.29874298708435	29.026028702516882	12.272714284567455	0.4463618436502729	0.1209748322884431	0.53397	0.43043	0.11045
ENSG00000087299	L2HGDH	JTI_Brain_Cerebellum	5	0.18226716868840379	56.98323108751521	31.581971461062235	25.401259626452838	0.21060083188820752	0.7277158217999286	0.43919	0.74309	0.00356
ENSG00000087301	TXNDC16	JTI_Testis	7	0.3176737820859726	60.10122549614526	27.208532917065302	32.89269257908002	0.17814008663637185	0.11121106965754268	0.00537	0.00595	0.00217
ENSG00000087302	C14orf166	JTI_Cells_Cultured_fibroblasts	8	0.09098404887204711	25.853987413499066	22.51486243622679	3.339124977272256	0.7644763037390029	0.29764349059378337	0.66805	0.37284	0.50092
ENSG00000087303	NID2	JTI_Testis	9	0.2217723640766056	48.66117005090213	22.483194213802058	26.177975837100014	0.3203105033102675	0.24322897734244672	0.04027	0.05964	0.01088
ENSG00000087338	GMCL1	JTI_Brain_Cerebellum	6	0.22095849821228244	33.41290969257427	23.88247614986629	9.530433542708003	0.6056856903840947	0.6108960069694814	0.68081	0.9832	0.17247
ENSG00000087365	SF3B2	JTI_Brain_Cerebellum	5	0.4883436369572428	80.32555213748155	31.888726676121376	48.43682546136004	0.05406031778110973	0.02638047734987105	0.32548	0.13567	0.00012
ENSG00000087448	KLHL42	JTI_Pancreas	6	0.388308117548757	43.25619486926981	28.643048588258026	14.613146281011785	0.4103194400740634	0.6025557702858332	0.6996	0.88456	0.03986
ENSG00000087460	GNAS	JTI_Testis	32	0.1174584509680028	34.982106680576734	26.890423163408	8.091683517168798	0.5726602063603597	0.5594315463395078	0.21819	0.53186	0.11787
ENSG00000087470	DNM1L	JTI_Testis	18	0.2964140632735919	30.102004558691185	19.491624790816953	10.610379767874264	0.6760433513080277	0.3699908163831567	0.23624	0.20075	0.30393
ENSG00000087494	PTHLH	JTI_Artery_Aorta	16	0.1453459888566139	31.2658798907118	25.662632605060132	5.603247285651707	0.6512986658405566	0.5235860536605978	0.26834	0.43801	0.24506
ENSG00000087495	PHACTR3	JTI_Adipose_Subcutaneous	14	0.4959600779239081	17.42909882819778	16.879506079294362	0.5495927489034057	0.9117742076455985	0.9228794457056332	0.89541	0.95152	0.87214
ENSG00000087502	ERGIC2	JTI_Cells_Cultured_fibroblasts	9	0.21775950755197646	39.12530894795864	24.74383493115488	14.381474016803722	0.4882800569909592	0.5568049805168402	0.94696	0.92305	0.07144
ENSG00000087510	TFAP2C	JTI_Cells_Cultured_fibroblasts	2	0.19595306450891417	35.56999243767452	33.92064945559796	1.6493429820765584	0.560404343311174	0.471521438081583	0.84142	0.89637	0.23212
ENSG00000087586	AURKA	JTI_Muscle_Skeletal	8	0.14316291376284873	26.298222470859663	21.243015785471762	5.055206685387875	0.7554716926657161	0.3460946126391636	0.5169	0.31985	0.45555
ENSG00000087589	CASS4	JTI_Cells_Cultured_fibroblasts	14	0.48175471562891975	25.137235822663513	20.708879167342918	4.428356655320613	0.7788305052441109	0.6887674753536217	0.96813	0.99111	0.51399
ENSG00000087884	AAMDC	JTI_Artery_Tibial	35	0.2547052491709599	20.26585429866408	18.434154245981365	1.8317000526826923	0.8684337767274743	0.18558778690999564	0.52374	0.13576	0.78505
ENSG00000087903	RFX2	JTI_Brain_Hypothalamus	4	0.04768025630209786	24.75100399200406	39.263415809982774	-14.512411817978723	0.7864672503376772	0.6606901283931979	0.67431	0.67413	0.61558
ENSG00000087995	METTL2A	JTI_Cells_Cultured_fibroblasts	17	0.036554021389076596	30.34097613681592	25.050009193446954	5.290966943368981	0.6709689221925395	0.8876131242951606	0.66187	0.84302	0.28495
ENSG00000088002	SULT2B1	JTI_Brain_Anterior_cingulate_cortex_BA24	4	0.6757141388814764	39.15838279508394	37.27933963918672	1.8790431558972511	0.4876284301626722	0.5593012368939827	0.12551	0.13125	0.07053
ENSG00000088035	ALG6	JTI_Brain_Cerebellar_Hemisphere	5	0.3784962863809709	47.35449376829083	26.852346104628744	20.50214766366212	0.34073108695714854	0.3968689284543152	0.18135	0.08532	0.02123
ENSG00000088038	CNOT3	JTI_Brain_Hypothalamus	19	0.1286680270894284	31.881498497968153	26.631601344733262	5.249897153234883	0.6381978820980193	0.5038635969060575	0.32661	0.14322	0.20636
ENSG00000088053	GP6	JTI_Testis	19	0.27963312380471933	41.523464064776306	24.612567479091332	16.91089658568497	0.4421380989563139	0.6882388712504502	0.3286	0.60058	0.03435
ENSG00000088179	PTPN4	JTI_Brain_Cerebellar_Hemisphere	7	0.12407388463373813	28.086290706595705	13.987416108736841	14.098874597858872	0.718549342893398	0.15841970071924516	0.10962	0.3028	0.43672
ENSG00000088205	DDX18	JTI_Nerve_Tibial	18	0.19685900962077857	54.51952116887905	23.386913262362274	31.132607906516768	0.23947763335389075	0.437469086237878	0.09971	0.58198	0.00279
ENSG00000088247	KHSRP	JTI_Brain_Cerebellum	33	0.13142827611992364	13.594074261322763	26.245786149750792	-12.651711888428046	0.9567801393994484	0.8327176534320317	0.99476	0.52885	0.97763
ENSG00000088256	GNA11	JTI_Whole_Blood	5	0.1558896217499817	31.713433020504713	29.311879877739642	2.401553142765054	0.641773970029587	0.7443714031352616	0.93698	0.98531	0.21991
ENSG00000088280	ASAP3	JTI_Muscle_Skeletal	27	0.34111877469379676	42.09376593290155	30.091656917918147	12.00210901498352	0.4315172914952862	0.25781113169104763	0.35541	0.40309	0.03583
ENSG00000088298	EDEM2	JTI_Pancreas	9	0.37740421460315904	31.797607452265748	22.672673931883775	9.12493352038202	0.6399828284674989	0.3927076646825355	0.79199	0.81623	0.21934
ENSG00000088305	DNMT3B	JTI_Brain_Cerebellar_Hemisphere	6	0.23716494720949857	70.36428789487064	28.921326456630908	41.44296143823957	0.09931425051921487	0.028722759717860973	0.23798	0.40473	0.00042
ENSG00000088320	REM1	JTI_Cells_Cultured_fibroblasts	14	0.06227019071243193	63.35500161903942	31.635760597164346	31.719241021875163	0.1487977551595713	0.9833431935634143	0.47479	0.93093	0.00047
ENSG00000088325	TPX2	JTI_Thyroid	6	0.11295359092267997	36.325471295076014	31.32070304110939	5.004768253966671	0.5447719929083007	0.7593266708237446	0.07511	0.56983	0.1351
ENSG00000088356	PDRG1	JTI_Ovary	9	0.03788347524672485	26.684507820557005	23.274963252843126	3.409544567713885	0.7475812286884252	0.4011093286925712	0.12206	0.35707	0.50163
ENSG00000088367	EPB41L1	JTI_Esophagus_Mucosa	14	0.30114161455025573	39.68873674121651	20.909781155405735	18.77895558581071	0.4772350122396728	0.3787313968302417	0.93204	0.57273	0.07205
ENSG00000088386	SLC15A1	JTI_Pancreas	15	0.30754528716944307	27.721920417448608	29.198105890734148	-1.4761854732855146	0.7261487331179082	0.9608813801785893	0.67844	0.98318	0.35736
ENSG00000088387	DOCK9	JTI_Cells_Cultured_fibroblasts	36	0.5701553163442734	48.736339448914585	22.221886672299465	26.514452776615116	0.3191623118484776	0.6610486486883697	0.81513	0.68456	0.01003
ENSG00000088448	ANKRD10	JTI_Liver	7	0.1854030712878421	46.39797089888925	30.904726010985787	15.493244887903453	0.35622940203152403	0.28792559859725636	0.80629	0.69618	0.01605
ENSG00000088451	TGDS	JTI_Liver	17	0.34528182906885263	23.239524665945698	23.36137847730268	-0.1218538113569239	0.8155883209116117	0.34445762212699327	0.48694	0.46836	0.60932
ENSG00000088538	DOCK3	JTI_Thyroid	26	0.5616453542087195	69.46746740110723	38.20939798965009	31.258069411457253	0.10471000132622271	0.5853652047224506	0.33554	0.65397	0.00042
ENSG00000088543	C3orf18	JTI_Heart_Left_Ventricle	8	0.16684402322832748	102.54851858432598	47.928063231717886	54.620455352608005	0.012471320993933336	0.22914917850816102	0.21701	0.09721	1.9e-5
ENSG00000088682	COQ9	JTI_Brain_Cerebellum	5	0.318915864872967	54.569065068764814	25.653311991639026	28.91575307712579	0.2388678261683698	0.36918678213117323	0.2706	0.19414	0.00607
ENSG00000088726	TMEM40	JTI_Skin_Not_Sun_Exposed_Suprapubic	20	0.23585557047123742	30.07231273195275	23.83191317182135	6.2403995601314675	0.6766735074368573	0.45504957955452063	0.78662	0.20179	0.26462
ENSG00000088727	KIF9	JTI_Minor_Salivary_Gland	7	0.053329607246802115	23.106711203594287	21.140217564315524	1.9664936392788495	0.8180828492466302	0.3658185357574604	0.20351	0.12015	0.64314
ENSG00000088756	ARHGAP28	JTI_Brain_Spinal_cord_cervical_c-1	8	0.48458176039905393	44.59077826490795	27.77584892335465	16.814929341553274	0.38675746700152885	0.6812227796176233	0.55187	0.67016	0.02311
ENSG00000088766	CRLS1	JTI_Liver	6	0.17304870601988598	27.85695340790736	18.40062664142307	9.456326766484281	0.7233363296824475	0.41951107675901517	0.61487	0.22713	0.41953
ENSG00000088808	PPP1R13B	JTI_Esophagus_Mucosa	40	0.32144076985706765	22.15832554943027	26.21220812272549	-4.053882573295229	0.8355569085677047	0.4964977075732408	0.78889	0.39406	0.67549
ENSG00000088812	ATRN	JTI_Spleen	12	0.25620738862495057	69.52677377027024	32.11890338474969	37.40787038552056	0.10434536265345161	0.31066879868050834	0.029	0.06758	0.00018
ENSG00000088826	SMOX	JTI_Cells_Cultured_fibroblasts	14	0.27642087246055935	45.95438248812665	27.028740453045984	18.92564203508061	0.36357293452458156	0.6599416650376677	0.29905	0.41216	0.0154
ENSG00000088827	SIGLEC1	JTI_Brain_Cerebellar_Hemisphere	5	0.03514418671735545	29.171060668119527	29.271070286986525	-0.10000961886694554	0.6957544751585891	0.6472480289981677	0.24041	0.6748	0.34952
ENSG00000088832	FKBP1A	JTI_Esophagus_Mucosa	12	0.24573364527435324	33.551703294209325	33.133357247517914	0.41834604669142195	0.6027497713031501	0.681574653059276	0.42777	0.49673	0.1657
ENSG00000088833	NSFL1C	JTI_Spleen	20	0.3544988829763042	48.58413104748096	27.987718295149037	20.596412752331872	0.321490255946996	0.07894563493290295	0.07553	0.01016	0.00705
ENSG00000088836	SLC4A11	JTI_Brain_Hippocampus	7	0.31095814695152674	25.814665473260614	16.244549694585473	9.570115778675154	0.7652695486470114	0.26533902905992196	0.94087	0.67707	0.49949
ENSG00000088854	C20orf194	JTI_Brain_Nucleus_accumbens_basal_ganglia	8	0.19710203598373333	19.70714044565558	18.033955316777046	1.6731851288785238	0.8775714060694444	0.32753043131164267	0.93335	0.51965	0.80753
ENSG00000088876	ZNF343	JTI_Skin_Not_Sun_Exposed_Suprapubic	68	0.1761479218009866	18.11997945327238	24.225356057805662	-6.105376604533288	0.901945754753684	0.9061898011374199	0.60424	0.57924	0.86044
ENSG00000088881	EBF4	JTI_Liver	11	0.14894228390805514	40.14731228157066	21.64717242661436	18.5001398549563	0.468335099985942	0.6636192950914073	0.1687	0.41289	0.04465
ENSG00000088882	CPXM1	JTI_Spleen	21	0.44133997640723893	35.73707273671441	23.181591936911275	12.555480799803172	0.5569351825540019	0.628136753313072	0.05387	0.18444	0.09986
ENSG00000088888	MAVS	JTI_Brain_Cerebellum	15	0.23490968044555935	40.09842474617548	24.416343045163757	15.682081701011725	0.4692799696630633	0.4570674094948727	0.43348	0.09199	0.0423
ENSG00000088899	LZTS3	JTI_Testis	7	0.2567535992058284	44.95507469414078	24.303626646904103	20.65144804723667	0.3804742647671978	0.18439479737585002	0.50793	0.56653	0.02894
ENSG00000088926	F11	JTI_Brain_Putamen_basal_ganglia	5	0.3418596770985411	61.24865483695068	25.973286333254585	35.275368503696136	0.1672847173313328	0.19212310165224541	0.01424	0.02856	0.00205
ENSG00000088930	XRN2	JTI_Thyroid	13	0.08458622387490494	61.878856951758294	22.784178855424457	39.0946780963336	0.1615614675478837	0.08012335297944599	0.04827	0.10558	0.00067
ENSG00000088970	KIZ	JTI_Testis	35	0.5458325085646373	18.818684907494628	30.90806989834662	-12.089384990851952	0.891514566696891	0.9621548477225726	0.88864	0.977	0.84717
ENSG00000088986	DYNLL1	JTI_Pancreas	3	0.11564239808488339	20.443398462801863	20.361815017676406	0.08158344512550282	0.865472950834612	0.6147292531767049	0.9841	0.54881	0.74939
ENSG00000088992	TESC	JTI_Brain_Cortex	28	0.20901990243845103	29.499284869600906	25.206656763986892	4.292628105614011	0.6888171964990464	0.6786698828960909	0.68334	0.74307	0.29436
ENSG00000089006	SNX5	JTI_Cells_EBV-transformed_lymphocytes	14	0.13658623314079926	25.74859966454797	25.077004628068977	0.6715950364789596	0.7666008538004215	0.43136216525529414	0.3556	0.22246	0.53532
ENSG00000089009	RPL6	JTI_Vagina	6	0.036043015876244394	41.72248329928416	26.725174204269855	14.997309095014305	0.43841560258959356	0.3837001253967665	0.63755	0.88649	0.06496
ENSG00000089012	SIRPG	JTI_Brain_Caudate_basal_ganglia	11	0.07736749021568551	23.391222879577075	25.460703112128414	-2.069480232551325	0.8127255701396606	0.7302668148647252	0.64291	0.51659	0.60094
ENSG00000089022	MAPKAPK5	JTI_Nerve_Tibial	16	0.26528034822569485	48.26271753492749	40.67923470867137	7.583482826256142	0.32644506829677866	0.08930781350002256	0.63204	0.53166	0.01246
ENSG00000089041	P2RX7	JTI_Brain_Cortex	18	0.25193404627479876	29.98604488985631	24.072978958293273	5.913065931563026	0.6785039297195216	0.5211638373576909	0.17322	0.19472	0.28973
ENSG00000089048	ESF1	JTI_Minor_Salivary_Gland	15	0.0638415274826924	41.576825482171316	31.865333084729432	9.711492397441909	0.44113833347485	0.5281455291259622	0.16515	0.55144	0.03571
ENSG00000089050	RBBP9	JTI_Kidney_Cortex	23	0.2501488803221785	16.97395886210006	30.938235660559954	-13.964276798459917	0.917975521079549	0.8893153171307955	0.97643	0.9355	0.91267
ENSG00000089053	ANAPC5	JTI_Brain_Cerebellum	16	0.2867855235561141	23.51275504111381	30.201479318542667	-6.688724277428848	0.8104218734710457	0.5321300968850062	0.85776	0.45017	0.62803
ENSG00000089057	SLC23A2	JTI_Brain_Cerebellar_Hemisphere	5	0.14493204560821624	25.899391289895654	24.899919378621433	0.9994719112742069	0.76355957626992	0.5082106229974533	0.38323	0.6114	0.46876
ENSG00000089060	SLC8B1	JTI_Brain_Nucleus_accumbens_basal_ganglia	16	0.11748273961087492	25.416283650497967	17.61425907245485	7.802024578043148	0.7732691341371216	0.38248287610223336	0.51286	0.06906	0.49546
ENSG00000089063	TMEM230	JTI_Cells_Cultured_fibroblasts	18	0.5585178072886203	116.69012928306552	30.81522438169202	85.87490490137338	0.004619878086897678	0.005574612248913176	0.00196	0.00224	0.0
ENSG00000089091	DZANK1	JTI_Pituitary	10	0.26587391091253515	42.87854845181352	27.85451351104358	15.02403494076989	0.41713860063784747	0.21198264625288582	0.4557	0.48095	0.03301
ENSG00000089094	KDM2B	JTI_Thyroid	6	0.16806368977232278	61.60109488090276	31.013142651499898	30.587952229402713	0.16406342235226293	0.3561026442116204	0.20657	0.31352	0.00165
ENSG00000089101	CFAP61	JTI_Brain_Frontal_Cortex_BA9	13	0.26225413245266366	29.687682467606	20.570565621224567	9.11711684638145	0.684828734840073	0.33027009319067513	0.31752	0.09786	0.27249
ENSG00000089116	LHX5	JTI_Brain_Hypothalamus	5	0.030044312004377374	41.427390688844774	24.521691899052872	16.90569878979185	0.4439411967707237	0.15591516781537082	0.1754	0.16378	0.0573
ENSG00000089123	TASP1	JTI_Lung	18	0.3521867173212849	51.50879167238993	25.27561662615612	26.23317504623375	0.27883834316685036	0.34351295981839713	0.04019	0.12507	0.00589
ENSG00000089127	OAS1	JTI_Artery_Coronary	9	0.11133629841696016	50.37949553904489	25.550166507873	24.829329031171845	0.29478773447955386	0.06507514909678089	0.48008	0.31277	0.00903
ENSG00000089154	GCN1	JTI_Brain_Cerebellar_Hemisphere	14	0.2908220852685487	75.20350807033773	27.377489961368067	47.82601810896972	0.07424346889217312	0.015181678511067808	0.03485	0.00727	4.7e-5
ENSG00000089157	RPLP0	JTI_Cells_Cultured_fibroblasts	4	0.14802726304317185	59.08330215448341	31.043352748451237	28.039949406032143	0.1882524741977798	0.0011375744715797845	0.09879	0.11185	0.00423
ENSG00000089159	PXN	JTI_Testis	7	0.15061731365038641	56.15419686415222	21.617196271312963	34.53700059283928	0.21999105525319612	0.029992797998324203	0.04926	0.14229	0.00404
ENSG00000089163	SIRT4	JTI_Pancreas	4	0.2687643105961062	33.83515623369453	18.442907595142227	15.392248638552296	0.5967615887174179	0.23471305324424352	0.54325	0.54034	0.27991
ENSG00000089169	RPH3A	JTI_Whole_Blood	9	0.5140816248480564	81.97288779182745	32.740425188049734	49.23246260377776	0.04872488771970791	0.8445444230413762	0.0457	0.45632	0.0001
ENSG00000089177	KIF16B	JTI_Cells_Cultured_fibroblasts	18	0.5887868756291995	116.55429806086364	30.901473887349596	85.65282417351399	0.004664994396482921	0.8745224680289925	0.0336	0.66972	0.0
ENSG00000089195	TRMT6	JTI_Brain_Frontal_Cortex_BA9	8	0.05909049842684573	31.095454238882596	23.753102643047352	7.342351595835231	0.6549253790122114	0.06617361280139451	0.6671	0.08288	0.27003
ENSG00000089199	CHGB	JTI_Brain_Frontal_Cortex_BA9	4	0.10365377374219045	41.937566789198506	21.73685120609458	20.200715583103896	0.43441203567002895	0.19493381158915282	0.04235	0.00472	0.05812
ENSG00000089220	PEBP1	JTI_Brain_Cerebellum	17	0.32094949934747186	89.93793928656385	26.494334876818204	63.44360440974567	0.029138579590322945	0.008951958837404964	0.12443	0.2905	1.2e-5
ENSG00000089225	TBX5	JTI_Testis	8	0.14073239040379587	36.90251814702647	26.967478986650416	9.935039160376059	0.5329316883830775	0.5561480508971843	0.539	0.68032	0.1312
ENSG00000089234	BRAP	JTI_Testis	5	0.043529314676592254	37.46158049580303	24.353139317089145	13.108441178713862	0.521551368608993	0.48670685016019266	0.75315	0.47257	0.10058
ENSG00000089248	ERP29	JTI_Pancreas	4	0.03401393963972822	38.980993155994184	29.577379534403846	9.403613621590337	0.49112807160845295	0.5172697580266299	0.50742	0.49468	0.09531
ENSG00000089250	NOS1	JTI_Skin_Sun_Exposed_Lower_leg	12	0.4407127605724365	43.73347948846117	24.558458744620033	19.175020743841177	0.40179603367975947	0.171512800201374	0.00603	0.0243	0.02708
ENSG00000089280	FUS	JTI_Adipose_Subcutaneous	2	0.039893926809192626	56.05892210623424	56.058922106234206	0.0	0.2210912369686227	0.06640299552051844	0.94593	0.58698	0.01393
ENSG00000089327	FXYD5	JTI_Adipose_Visceral_Omentum	16	0.4277362811962067	50.53727102782048	23.60894801163295	26.928323016187505	0.29252018525439055	0.26283264219301034	0.23582	0.45087	0.00636
ENSG00000089335	ZNF302	JTI_Esophagus_Mucosa	24	0.4992551315120101	87.53624749478625	26.327025094106958	61.20922240067934	0.03409114554267986	0.014905982493036155	0.01174	0.00436	8.0e-6
ENSG00000089351	GRAMD1A	JTI_Cells_Cultured_fibroblasts	27	0.339722813479526	25.701314322620313	18.062621912229123	7.63869241039111	0.767552585697639	0.4049458219181015	0.89845	0.4946	0.46238
ENSG00000089356	FXYD3	JTI_Adrenal_Gland	6	0.19407973422645758	17.282938018553928	16.5422810860327	0.7406569325212203	0.9137896903209889	0.9904745300421129	0.99831	0.99026	0.86245
ENSG00000089486	CDIP1	JTI_Brain_Cerebellum	6	0.5909086064520824	29.25170341002742	24.602709491386406	4.648993918640973	0.6940514703925589	0.23926095515778228	0.9993	0.91833	0.31917
ENSG00000089505	CMTM1	JTI_Brain_Cortex	1	0.08030796736289544	19.73638495989729	19.73638495989727	0.0	0.8771000219254571	0.7087670946520209	0.28146	0.48986	0.88
ENSG00000089558	KCNH4	JTI_Adipose_Subcutaneous	9	0.10319155909635593	39.34303654000657	25.246190410867246	14.096846129139394	0.4839977737087459	0.2638383541043859	0.7579	0.40519	0.05686
ENSG00000089597	GANAB	JTI_Nerve_Tibial	15	0.2268313605043709	41.83850917568987	34.937112829505445	6.901396346184417	0.4362533791605478	0.14927740063516937	0.10689	0.08481	0.04416
ENSG00000089639	GMIP	JTI_Minor_Salivary_Gland	5	0.1995642830084811	20.747232418902446	17.79238348943154	2.9548489294708933	0.860344025258735	0.9778492722286876	0.76781	0.95329	0.7405
ENSG00000089685	BIRC5	JTI_Testis	5	0.21381119318743	48.91097673772368	24.126397740886095	24.784578996837723	0.3165059549877056	0.718306359197594	0.46526	0.57767	0.01425
ENSG00000089692	LAG3	JTI_Cells_EBV-transformed_lymphocytes	6	0.05453357543740098	24.488211217256627	25.287853530576083	-0.7996423133194497	0.7916207814569738	0.7989141871110383	0.76786	0.87517	0.59836
ENSG00000089693	MLF2	JTI_Pancreas	25	0.2942824878011587	34.76145192915011	43.42602577189793	-8.664573842747712	0.5772787239720404	0.641484019527206	0.3515	0.80388	0.13234
ENSG00000089723	OTUB2	JTI_Brain_Caudate_basal_ganglia	14	0.0983906944275244	34.944730295109764	21.990247997166335	12.9544822979434	0.5734418565148133	0.48657108046830133	0.11539	0.40024	0.1307
ENSG00000089737	DDX24	JTI_Esophagus_Muscularis	43	0.14219235633150507	4.973547908162243	20.874165069907345	-15.900617161745101	0.9985043481979619	0.8862691299527252	1.0	0.99629	1.0
ENSG00000089775	ZBTB25	JTI_Brain_Cerebellum	28	0.2234170739055031	31.207249825688862	23.3121860256969	7.895063799991916	0.6525463829982047	0.8717991987026255	0.487	0.88608	0.23694
ENSG00000089847	ANKRD24	JTI_Spleen	8	0.3382352021286391	54.52831170699845	29.49163683133328	25.036674875665174	0.23936934732806592	0.8504187124854736	0.29906	0.81837	0.00321
ENSG00000089876	DHX32	JTI_Nerve_Tibial	12	0.2892107667207934	104.37894600005005	25.771325752964206	78.6076202470858	0.010991967102544253	0.03964306431730181	0.01933	0.20117	0.0
ENSG00000089902	RCOR1	JTI_Whole_Blood	28	0.1323664638368758	43.88336320119571	26.06907550325527	17.81428769794038	0.3991415104239094	0.7726537614547848	0.04602	0.79091	0.01728
ENSG00000089916	GPATCH2L	JTI_Cells_EBV-transformed_lymphocytes	10	0.4055637787110657	37.10882972944492	23.65302688569668	13.455802843748238	0.5287211860888	0.4602965799804669	0.63657	0.42949	0.10254
ENSG00000090006	LTBP4	JTI_Brain_Cerebellar_Hemisphere	15	0.35600582444559004	48.35935727825228	26.39611309737997	21.963244180872355	0.3249497422793161	0.7674417100847299	0.05257	0.77513	0.01241
ENSG00000090013	BLVRB	JTI_Brain_Hypothalamus	2	0.18675081159132875	18.44106877162669	18.43129912797046	0.009769643656234919	0.8972122095847419	0.5384418068362727	0.98605	0.10524	0.88679
ENSG00000090020	SLC9A1	JTI_Testis	4	0.13139322250535893	36.55348819446186	32.105985040130854	4.447503154331058	0.540082457269302	0.4729152216038871	0.19608	0.20272	0.12844
ENSG00000090054	SPTLC1	JTI_Brain_Frontal_Cortex_BA9	12	0.19696184752518	34.33914210484373	22.793100650472546	11.546041454371112	0.586143419127452	0.15254926073199176	0.168	0.10006	0.1503
ENSG00000090060	PAPOLA	JTI_Spleen	8	0.17036340477569958	24.830557151324232	18.414770681904834	6.415786469419405	0.7849002579680837	0.9079286889798648	0.75686	0.97527	0.52536
ENSG00000090061	CCNK	JTI_Esophagus_Mucosa	20	0.037074742650517564	34.04171301850589	28.84568936492013	5.19602365358577	0.5924050197552064	0.6002441226875127	0.29486	0.22185	0.15081
ENSG00000090097	PCBP4	JTI_Brain_Cerebellar_Hemisphere	1	0.26784405312161186	33.1220576451208	33.12205764512078	0.0	0.6118453742318145	0.7110582566415422	0.03855	0.80819	0.45653
ENSG00000090104	RGS1	JTI_Esophagus_Muscularis	8	0.3086502905342767	55.07593235991226	30.82475477062461	24.251177589287682	0.23269847113047157	0.2470568003469551	0.4405	0.26347	0.00474
ENSG00000090238	YPEL3	JTI_Adipose_Subcutaneous	16	0.511933172376456	33.26615227498114	27.283537736026986	5.982614538954163	0.608792557666662	0.4597541636326396	0.91374	0.99259	0.17237
ENSG00000090263	MRPS33	JTI_Cells_Cultured_fibroblasts	15	0.2316007389563943	31.334008599453867	15.925725220556647	15.408283378897218	0.64984876224039	0.030106482454980394	0.43412	0.03757	0.27109
ENSG00000090266	NDUFB2	JTI_Pancreas	13	0.18373250454244047	29.775431993898625	27.940504978980613	1.834927014917963	0.6829695866216535	0.9107867194558212	0.63871	0.96678	0.34551
ENSG00000090273	NUDC	JTI_Brain_Frontal_Cortex_BA9	12	0.28162466286970056	40.09195489330951	20.97108290440325	19.120871988906277	0.4694050860837903	0.9023056896828693	0.44092	0.71607	0.06672
ENSG00000090316	MAEA	JTI_Thyroid	53	0.5255726882472537	20.604053070543365	24.50310299712004	-3.8990499265767014	0.8627706461460722	0.6461711633240306	0.73826	0.68358	0.75886
ENSG00000090339	ICAM1	JTI_Whole_Blood	2	0.06127850659235669	19.17175490174883	18.672281158669733	0.4994737430790998	0.8860623848352259	0.575430622931474	0.30454	0.33311	0.83554
ENSG00000090372	STRN4	JTI_Muscle_Skeletal	20	0.35960329466952895	43.62466224873316	21.382027572506193	22.24263467622693	0.40372989737679604	0.3780794249150978	0.09128	0.20089	0.02162
ENSG00000090376	IRAK3	JTI_Nerve_Tibial	8	0.1654644623975179	33.63426098456602	27.813988700205016	5.820272284361137	0.6010045651048157	0.5612077932076309	0.54481	0.4936	0.14896
ENSG00000090382	LYZ	JTI_Whole_Blood	24	0.706818914001219	30.817563926435177	15.290316152315317	15.527247774119946	0.6608374889899641	0.18747543484147464	0.53389	0.25657	0.24233
ENSG00000090402	SI	JTI_Prostate	9	0.09726274550253089	23.144219215343167	24.454915493823055	-1.3106962784799518	0.8173794988645333	0.7438259142438282	0.77379	0.42964	0.65885
ENSG00000090432	MUL1	JTI_Nerve_Tibial	17	0.5208938600906557	20.087711979876737	23.900747708035194	-3.8130357281584533	0.8713771823731369	0.5014955520894849	0.65228	0.23603	0.74489
ENSG00000090447	TFAP4	JTI_Small_Intestine_Terminal_Ileum	17	0.043232270315338224	18.845978529625636	20.59122052970842	-1.7452420000827809	0.8910973575354131	0.6514297886639104	0.76822	0.50757	0.83102
ENSG00000090470	PDCD7	JTI_Artery_Aorta	26	0.08022990412611572	58.032662984267596	30.815348066172234	27.21731491809539	0.19917877817863872	0.15678726193295392	0.0657	0.03195	0.00085
ENSG00000090487	SPG21	JTI_Esophagus_Mucosa	26	0.5661283034400746	103.78748447445405	32.39767460536507	71.38980986908898	0.011450622716912948	0.06779466772798878	0.00216	0.04858	0.0
ENSG00000090512	FETUB	JTI_Skin_Sun_Exposed_Lower_leg	10	0.20621750277429932	25.100402661301434	27.332860676070702	-2.2324580147692696	0.7795618867834255	0.9945130384408755	0.47593	0.99493	0.5089
ENSG00000090520	DNAJB11	JTI_Brain_Nucleus_accumbens_basal_ganglia	40	0.14293206851024398	12.568474338958334	25.304226462294462	-12.735752123336121	0.9659235687740737	0.9264949894072466	0.97798	0.83045	0.98623
ENSG00000090530	P3H2	JTI_Nerve_Tibial	23	0.22450477752101577	20.85838936642834	21.437857218432764	-0.5794678520044675	0.8584484071749209	0.6131492532364262	0.89823	0.4518	0.72493
ENSG00000090534	THPO	JTI_Brain_Cerebellar_Hemisphere	8	0.08682281999555953	36.69675471628796	25.88978517712368	10.806969539164257	0.5371431618520851	0.20334346081568572	0.42458	0.35838	0.08729
ENSG00000090539	CHRD	JTI_Brain_Cerebellar_Hemisphere	14	0.3056414957951071	27.457804221293824	23.576084718580738	3.8817195027130915	0.7316355773017549	0.6281458822056031	0.72528	0.43186	0.4232
ENSG00000090554	FLT3LG	JTI_Minor_Salivary_Gland	3	0.040953366769809166	33.06624433001803	22.993519555812107	10.072724774205946	0.6130284272698392	0.42974588744171527	0.01737	0.31564	0.24069
ENSG00000090565	RAB11FIP3	JTI_Brain_Putamen_basal_ganglia	3	0.10319185324346984	24.65373348272085	22.89608062142299	1.7576528612978972	0.7883789073418908	0.5868126462332389	0.27645	0.92384	0.57252
ENSG00000090581	GNPTG	JTI_Kidney_Cortex	5	0.23013183896292558	51.76849833323097	24.31428351430012	27.45421481893087	0.2752625824103568	0.5463389671991513	0.08206	0.62278	0.01522
ENSG00000090612	ZNF268	JTI_Cells_Cultured_fibroblasts	13	0.43103931030851667	35.753236899735676	22.16982754938604	13.583409350349653	0.5565999059983394	0.6375204547750949	0.89995	0.77288	0.10643
ENSG00000090615	GOLGA3	JTI_Esophagus_Muscularis	30	0.333175185133258	33.9991263713866	33.321816522475075	0.6773098489114734	0.5933027121544169	0.4388261528951387	0.22273	0.06286	0.13739
ENSG00000090621	PABPC4	JTI_Cells_Cultured_fibroblasts	42	0.2429882735016641	28.087210809589273	19.467319485242857	8.619891324346375	0.718530111939546	0.18939354322739918	0.86032	0.56926	0.38239
ENSG00000090659	CD209	JTI_Brain_Cerebellar_Hemisphere	8	0.22770944392342435	39.852839328418376	27.39344333132983	12.459395997088611	0.474040734787669	0.5354303470213281	0.65646	0.92817	0.05835
ENSG00000090661	CERS4	JTI_Artery_Tibial	18	0.624355737333755	75.61670022074736	32.449003715397424	43.1676965053499	0.07239226598046464	0.21393842075599867	0.00209	0.46173	0.00011
ENSG00000090674	MCOLN1	JTI_Ovary	8	0.07438280817690195	29.906017507441994	23.105716407406078	6.800301100035956	0.6802013017126416	0.8863401857405391	0.57917	0.90197	0.25552
ENSG00000090686	USP48	JTI_Thyroid	37	0.3175379666361988	65.4087812682919	25.908631716926187	39.500149551365574	0.13247268447183175	0.1454949396146676	0.13381	0.16126	0.00028
ENSG00000090857	PDPR	JTI_Skin_Not_Sun_Exposed_Suprapubic	27	0.09749499534299991	94.79012400115167	33.27318670067507	61.51693730047658	0.02111912539970686	0.3632966145725493	0.1504	0.18829	0.0
ENSG00000090861	AARS	JTI_Brain_Cerebellum	3	0.19390657146479987	32.63570308620122	32.60991788250294	0.025785203698259648	0.6221640912219218	0.8441099432379586	0.65204	0.96354	0.23579
ENSG00000090863	GLG1	JTI_Heart_Left_Ventricle	28	0.23454607971741973	44.71859622233821	20.261260064011655	24.457336158326566	0.3845455819738497	0.7507280843295647	0.24887	0.40177	0.0149
ENSG00000090905	TNRC6A	JTI_Whole_Blood	41	0.14738714132540595	28.039901522655992	24.349914796553282	3.689986726102688	0.7195186579190443	0.9789506216186521	0.6462	0.97981	0.36694
ENSG00000090924	PLEKHG2	JTI_Brain_Cerebellar_Hemisphere	13	0.24212125567579876	28.731481412609767	30.631091718041745	-1.899610305431972	0.7050188037413858	0.599296715189456	0.92316	0.35391	0.34551
ENSG00000090932	DLL3	JTI_Pituitary	4	0.08949052880044753	24.239866860686483	28.8486851036288	-4.608818242942291	0.7964577520126349	0.8549469075294017	0.53681	0.47518	0.60515
ENSG00000090971	NAT14	JTI_Artery_Aorta	6	0.3738865957305925	18.10431580586429	16.516384842717205	1.5879309631471024	0.9021740161673178	0.6099389287211727	0.97389	0.72336	0.86192
ENSG00000090975	PITPNM2	JTI_Thyroid	22	0.22045404925652987	19.511451049353045	17.97781337187764	1.5336376774753848	0.8807056428869786	0.10828211202047218	0.5808	0.07509	0.8295
ENSG00000090989	EXOC1	JTI_Colon_Transverse	13	0.1090950729924663	50.19770851595214	21.4653981770453	28.732310338906895	0.297416204089855	0.10201128147442037	0.39869	0.27778	0.00634
ENSG00000091009	RBM27	JTI_Artery_Tibial	13	0.1278246061179741	48.23340003258912	22.20005767910194	26.03334235348723	0.3268996480165528	0.00758221849912055	0.6022	0.69028	0.0112
ENSG00000091010	POU4F3	JTI_Cells_EBV-transformed_lymphocytes	8	0.042869996527574485	41.380216225492276	32.93128787661756	8.448928348874746	0.4448280140518735	0.25746352370189174	0.14211	0.38447	0.05037
ENSG00000091039	OSBPL8	JTI_Whole_Blood	7	0.2145211858118315	24.085527049305266	21.496804530959942	2.58872251834533	0.7994469732137123	0.34533876571837674	0.93678	0.91024	0.58521
ENSG00000091073	DTX2	JTI_Esophagus_Mucosa	10	0.40940381086447575	34.25393370482811	30.684991963767345	3.5689417410608986	0.5879357970522879	0.9169649494846137	0.44856	0.92717	0.13685
ENSG00000091106	NLRC4	JTI_Cells_EBV-transformed_lymphocytes	10	0.1716104204527256	22.17042126619443	19.612041075360395	2.5583801908340438	0.8353379507722752	0.7572246865160829	0.63579	0.61312	0.6962
ENSG00000091127	PUS7	JTI_Brain_Cerebellar_Hemisphere	9	0.2900476422886859	53.81885101171269	29.913878304502212	23.904972707210536	0.24823190919524502	0.30429769907929555	0.10641	0.15262	0.00501
ENSG00000091128	LAMB4	JTI_Esophagus_Mucosa	15	0.060604859922793554	22.728452052434307	28.513717694243326	-5.7852656418089845	0.8251250411337647	0.7251491689326917	0.64186	0.66204	0.65515
ENSG00000091129	NRCAM	JTI_Brain_Cerebellum	10	0.24388342936486446	30.71430882037124	20.258834103147404	10.45547471722384	0.6630335312155977	0.45449047053790453	0.42158	0.31185	0.25484
ENSG00000091136	LAMB1	JTI_Muscle_Skeletal	20	0.26199594589604	38.520712552276265	20.120045784044986	18.40066676823124	0.5002614393166651	0.6035510352466982	0.09704	0.2317	0.06896
ENSG00000091137	SLC26A4	JTI_Nerve_Tibial	7	0.09873022102736881	31.848485686447525	22.403942694653036	9.44454299179443	0.638900272323573	0.962475927631823	0.70116	0.81297	0.2383
ENSG00000091138	SLC26A3	JTI_Thyroid	11	0.2845181459659271	54.15117584434693	26.34733614950793	27.803839694838967	0.24404942860583756	0.20195363099778818	0.01696	0.0059	0.00402
ENSG00000091140	DLD	JTI_Brain_Frontal_Cortex_BA9	4	0.287471151149612	18.46145819080747	16.272824813808413	2.1886333769990545	0.8969081482439137	0.6495590938333493	0.64996	0.27972	0.87986
ENSG00000091157	WDR7	JTI_Testis	16	0.4030664115796063	43.8767858846334	21.30573920603597	22.57104667859746	0.39925777507035437	0.5220549053383733	0.48645	0.11325	0.0215
ENSG00000091164	TXNL1	JTI_Brain_Cerebellum	20	0.15413714179142643	43.29112946017905	27.891118390362863	15.400011069816111	0.40969196167567945	0.8393854433650874	0.02347	0.62127	0.02808
ENSG00000091181	IL5RA	JTI_Prostate	31	0.08392236399035607	43.21056952734392	27.693057256848334	15.517512270495557	0.41113979462540606	0.630187229513214	0.14254	0.46774	0.02442
ENSG00000091262	ABCC6	JTI_Muscle_Skeletal	24	0.3387659176698594	73.11379998083582	27.90609096878315	45.20770901205272	0.08427512559217552	0.2515924066925936	0.00147	0.15478	0.00022
ENSG00000091317	CMTM6	JTI_Thyroid	13	0.24910229105509155	34.328041510466406	22.5241511788162	11.803890331650193	0.5863768539582254	0.6713648195458926	0.45078	0.30305	0.15567
ENSG00000091409	ITGA6	JTI_Cells_Cultured_fibroblasts	35	0.15578287089566334	42.1330448610485	26.710343481583987	15.422701379464526	0.43079105772255266	0.47253010114445115	0.29414	0.64418	0.03203
ENSG00000091428	RAPGEF4	JTI_Ovary	9	0.3976425365373778	42.86842163091688	26.705854592002133	16.162567038914748	0.417322364623306	0.6494181442630775	0.03671	0.49343	0.03226
ENSG00000091436	MAP3K20	JTI_Testis	16	0.31331428268800454	37.89659590023006	24.702685983145326	13.193909917084781	0.5127625703660398	0.22222677997376866	0.23005	0.09717	0.07905
ENSG00000091483	FH	JTI_Spleen	12	0.045662934714258425	19.85641956540737	22.998710459545237	-3.1422908941378083	0.8751571399872878	0.8859872754126188	0.74308	0.84586	0.80957
ENSG00000091490	SEL1L3	JTI_Brain_Cerebellum	9	0.27746647927604795	52.955601343680655	30.442614041376963	22.512987302303706	0.2593541663622645	0.7377757261988643	0.6785	0.92203	0.00553
ENSG00000091513	TF	JTI_Esophagus_Mucosa	27	0.6129440608840339	28.203285745595576	20.233550143127662	7.969735602467908	0.716102468187863	0.36830702220755956	0.81938	0.70725	0.31672
ENSG00000091527	CDV3	JTI_Pituitary	24	0.14450109149463786	39.57007189437909	29.966655753315447	9.603416141063676	0.47955128517039036	0.20741925889932297	0.04137	0.11669	0.05513
ENSG00000091536	MYO15A	JTI_Brain_Cerebellum	8	0.3085083836444745	68.42196799442227	24.119319999234065	44.3026479951882	0.11132474931291136	0.355514788153617	0.07142	0.2612	0.00025
ENSG00000091542	ALKBH5	JTI_Cells_Cultured_fibroblasts	13	0.36665367454203535	19.673676727748767	15.984069957338637	3.6896067704101263	0.8781098477641696	0.8176127323460372	0.94788	0.55762	0.80439
ENSG00000091583	APOH	JTI_Pancreas	40	0.07491940933014248	29.047364625948497	28.756191757432564	0.2911728685159326	0.6983647096965602	0.9703091172472424	0.41523	0.96881	0.31612
ENSG00000091592	NLRP1	JTI_Thyroid	59	0.5466930064066535	90.69964856267205	30.536061539274236	60.163587023397824	0.027714196055715096	0.06284731378920184	0.02123	0.0117	0.0
ENSG00000091622	PITPNM3	JTI_Testis	26	0.4281777718012488	58.175722515631264	33.78577723300316	24.38994528262808	0.1976613342246004	0.39002671575503395	0.00132	0.52637	0.00118
ENSG00000091640	SPAG7	JTI_Skin_Not_Sun_Exposed_Suprapubic	67	0.46352069520217687	7.804150363671107	25.668698117945596	-17.864547754274486	0.9927360987998964	0.9552161098586249	0.98215	0.93513	0.9996
ENSG00000091651	ORC6	JTI_Brain_Spinal_cord_cervical_c-1	9	0.03776562990386252	48.165899241065524	28.131726601470135	20.034172639595454	0.32794794539147465	0.6036201983428015	0.19726	0.68155	0.01145
ENSG00000091656	ZFHX4	JTI_Testis	16	0.1368660645834773	16.29053515725503	18.80792165701312	-2.5173864997580453	0.9268665315086787	0.9555065328515854	0.9267	0.95542	0.91277
ENSG00000091664	SLC17A6	JTI_Brain_Cerebellum	36	0.063865303854295	22.814448890032587	22.896538186526808	-0.08208929649424583	0.8235322583337216	0.6494643359526379	0.59569	0.47484	0.65007
ENSG00000091704	CPA1	JTI_Prostate	13	0.02086582470868452	28.147251968683346	23.705609221007116	4.44164274767622	0.7172747719244803	0.8440084512639003	0.4617	0.88058	0.34874
ENSG00000091732	ZC3HC1	JTI_Adrenal_Gland	5	0.10180695492101535	69.75374956024878	30.619115255081706	39.134634305167104	0.10296014096351923	0.1645667671381222	0.03111	0.10168	0.00054
ENSG00000091831	ESR1	JTI_Cells_EBV-transformed_lymphocytes	6	0.09451561549770277	28.81949228926502	29.11737541257173	-0.2978831233067217	0.7031666231990642	0.5629868378513068	0.40713	0.43006	0.3728
ENSG00000091844	RGS17	JTI_Esophagus_Mucosa	6	0.31630597739255417	56.40964625865375	35.29643256540219	21.11321369325156	0.21706274105403497	0.27833819939859217	0.79784	0.74859	0.00493
ENSG00000091879	ANGPT2	JTI_Adrenal_Gland	26	0.08340105670692921	23.331459473505753	21.570777662436598	1.7606818110691633	0.8138550913433976	0.6909129249404246	0.66627	0.82829	0.61996
ENSG00000091947	TMEM101	JTI_Pancreas	17	0.27784470658243554	25.457231061008795	21.631156677466556	3.8260743835422284	0.7724500871839752	0.5806219456396763	0.59228	0.33365	0.51281
ENSG00000091972	CD200	JTI_Lung	21	0.11380609505244395	35.73365421584033	17.579644751991378	18.154009463849004	0.5570060973308413	0.24315900488797754	0.62003	0.66215	0.10444
ENSG00000091986	CCDC80	JTI_Artery_Aorta	8	0.16737556608981705	56.63343701839991	24.820097941533618	31.81333907686629	0.21452295789725742	0.08810575800976425	0.02662	0.20021	0.00276
ENSG00000092009	CMA1	JTI_Skin_Sun_Exposed_Lower_leg	34	0.1014817343405562	49.22359057826939	24.660916123610956	24.5626744546584	0.311789930672443	0.06472828367925887	0.31162	0.34551	0.00812
ENSG00000092010	PSME1	JTI_Kidney_Cortex	2	0.11409875468042548	25.95163899011868	25.951638990118695	0.0	0.7625036286968057	0.4904546805713375	0.70538	0.42979	0.66524
ENSG00000092020	PPP2R3C	JTI_Whole_Blood	13	0.43922452862781525	100.76882703741902	28.92400616176039	71.84482087565867	0.014090404526224965	0.8632092899586532	0.13416	0.49467	6.0e-6
ENSG00000092036	HAUS4	JTI_Testis	24	0.6064822422212768	40.80723720856849	28.017346640857824	12.7898905677107	0.45567454547476405	0.30090717055781535	0.15701	0.23831	0.04241
ENSG00000092051	JPH4	JTI_Nerve_Tibial	11	0.15768634451495606	31.02713834750315	28.5579048116558	2.4692335358473225	0.6563790061537642	0.15579020931513204	0.66559	0.02757	0.24148
ENSG00000092054	MYH7	JTI_Pancreas	24	0.07373466123296128	41.645373521307064	29.14639634014382	12.498977181163262	0.43985584217563123	0.7217762785719156	0.67323	0.73018	0.03753
ENSG00000092067	CEBPE	JTI_Brain_Spinal_cord_cervical_c-1	11	0.03921730986520795	35.00807344105746	18.695655860852025	16.31241758020543	0.5721173301254969	0.3890301195153775	0.25568	0.44485	0.12847
ENSG00000092068	SLC7A8	JTI_Brain_Cerebellum	6	0.5786282345579596	20.628259812060584	21.336086566614135	-0.7078267545535593	0.8623615894301998	0.374925097334577	0.75565	0.37396	0.71759
ENSG00000092094	OSGEP	JTI_Brain_Cortex	7	0.6299039480110346	43.76855391022831	22.360808646521622	21.407745263706595	0.40117389357723865	0.6458786020290329	0.73047	0.82442	0.0327
ENSG00000092096	SLC22A17	JTI_Heart_Atrial_Appendage	9	0.2415351406634008	46.88596309587709	45.11466470189875	1.771298393978472	0.3482648462561254	0.6605577693976254	0.2228	0.41636	0.01628
ENSG00000092098	RNF31	JTI_Brain_Cerebellar_Hemisphere	45	0.17230818913348045	39.29274222819205	27.328206230534807	11.964535997657256	0.4849854052114573	0.3652208600388496	0.12276	0.33043	0.05157
ENSG00000092108	SCFD1	JTI_Brain_Cerebellum	9	0.3141877672881154	27.899421111342104	28.02074240797712	-0.12132129663493291	0.7224508710234241	0.8680331196728763	0.59159	0.83507	0.38289
ENSG00000092140	G2E3	JTI_Skin_Sun_Exposed_Lower_leg	24	0.07040326648128614	11.655363285670687	23.057876393529394	-11.402513107858715	0.9730212519834306	0.8759558262012967	0.92695	0.44705	0.99273
ENSG00000092148	HECTD1	JTI_Brain_Cerebellum	9	0.07540146463878558	22.918061727503968	23.538108799284462	-0.6200470717804958	0.8216067008563437	0.3677875288066929	0.57597	0.28586	0.65817
ENSG00000092199	HNRNPC	JTI_Artery_Coronary	10	0.0802700240795134	30.20627038512505	33.134146758164825	-2.9278763730398683	0.6738298895615081	0.3779714562065941	0.4399	0.05032	0.2746
ENSG00000092200	RPGRIP1	JTI_Testis	32	0.35096427699107563	28.220548688394587	24.311031509533457	3.909517178861103	0.71574115988572	0.692915072118694	0.5025	0.54289	0.35795
ENSG00000092201	SUPT16H	JTI_Minor_Salivary_Gland	11	0.050334174031137886	32.041475207337	41.63949684983418	-9.598021642497072	0.634794653663788	0.5182579628984193	0.3203	0.54418	0.23253
ENSG00000092203	TOX4	JTI_Artery_Tibial	10	0.29376287085210184	46.67466066239062	23.062327075931663	23.612333586458906	0.35169880733749803	0.2243159599524812	0.12816	0.24195	0.01452
ENSG00000092208	GEMIN2	JTI_Cells_Cultured_fibroblasts	15	0.10875926957499589	84.99540271345475	24.795307863721227	60.20009484973353	0.040177588577092554	0.20807552922255707	0.22193	0.11228	0.00013
ENSG00000092295	TGM1	JTI_Brain_Cerebellum	30	0.5715239704948941	24.605319386335726	25.605709381651973	-1.0003899953162458	0.7893285953706692	0.6085281653508249	0.78214	0.70918	0.55163
ENSG00000092330	TINF2	JTI_Small_Intestine_Terminal_Ileum	15	0.03304745834439864	19.867904538683135	36.91291493546068	-17.045010396777545	0.8749705660499572	0.8909329245892891	0.90132	0.95663	0.79756
ENSG00000092345	DAZL	JTI_Cells_EBV-transformed_lymphocytes	6	0.05688522068394191	37.54760133012769	33.63222791156483	3.9153734185628366	0.5198087197397576	0.5970948062164875	0.17146	0.49309	0.11271
ENSG00000092421	SEMA6A	JTI_Testis	16	0.2515248925039626	34.218514141436664	30.78962080699378	3.428893334442819	0.5886812082072043	0.7887780337778789	0.71858	0.72885	0.15714
ENSG00000092439	TRPM7	JTI_Brain_Caudate_basal_ganglia	4	0.10067367994195799	27.399283985653394	21.01607408270341	6.383209902949923	0.7328486708703503	0.8131290412931456	0.95282	0.82728	0.4533
ENSG00000092445	TYRO3	JTI_Lung	9	0.3273615147257195	25.609277154871133	21.624054666377674	3.9852224884934695	0.7694023306346437	0.4047099336916948	0.50982	0.22303	0.47751
ENSG00000092470	WDR76	JTI_Minor_Salivary_Gland	9	0.05832657260890733	42.39920013015584	19.89271514938437	22.506484980771486	0.4258881875293943	0.6894241012477872	0.25375	0.81888	0.04463
ENSG00000092529	CAPN3	JTI_Brain_Cerebellar_Hemisphere	12	0.22626655746181734	45.04541151462838	36.04767219365282	8.99773932097552	0.3789261867842972	0.10020646728134816	0.5579	0.41013	0.0273
ENSG00000092531	SNAP23	JTI_Adipose_Subcutaneous	7	0.1671664304646506	24.345172584715094	18.997241341942544	5.34793124277256	0.7944107523325565	0.7666669646336972	0.77462	0.97615	0.60012
ENSG00000092607	TBX15	JTI_Testis	12	0.12624703025020984	41.798128648882255	28.25278174525408	13.545346903628218	0.4370052313123796	0.07032829225170027	0.28571	0.00113	0.04659
ENSG00000092621	PHGDH	JTI_Testis	6	0.30972874400206707	33.11895129917458	29.894795541697093	3.2241557574775017	0.6119112099301998	0.7692206001272694	0.62096	0.87469	0.20244
ENSG00000092758	COL9A3	JTI_Whole_Blood	28	0.47897487257475196	31.543797968996184	28.23352423410084	3.3102737348953943	0.6453839736878166	0.47334230644171316	0.70945	0.6804	0.20074
ENSG00000092820	EZR	JTI_Pancreas	5	0.2285602323878109	100.76689126279528	28.457839132843183	72.30905212995211	0.014092269959282842	0.024719173947931532	0.09017	0.1024	5.0e-6
ENSG00000092841	MYL6	JTI_Heart_Atrial_Appendage	3	0.0231571822810242	38.81311382633482	25.415001135915674	13.398112690419216	0.4944505868109149	0.6780255163753732	0.63626	0.69971	0.11542
ENSG00000092847	AGO1	JTI_Cells_EBV-transformed_lymphocytes	36	0.059836603393354296	31.518306813095815	23.477795808735344	8.040511004360487	0.6459264770168883	0.39317179974444033	0.36761	0.54288	0.23505
ENSG00000092850	TEKT2	JTI_Pancreas	29	0.05806416629369129	44.53535507117001	32.639321648020406	11.896033423149614	0.3877190225963151	0.4249565804623699	0.27294	0.48522	0.0174
ENSG00000092853	CLSPN	JTI_Small_Intestine_Terminal_Ileum	15	0.10520688596438167	12.866488981917794	29.022012607325685	-16.155523625407866	0.963394851083932	0.7641360062970326	0.89427	0.90273	0.98828
ENSG00000092871	RFFL	JTI_Nerve_Tibial	2	0.14661852533521536	34.56074973113721	29.80027528603378	4.760474445103435	0.5814876648489281	0.4857891712926166	0.37822	0.63703	0.24738
ENSG00000092929	UNC13D	JTI_Lung	42	0.18153517303457717	52.33033288599176	42.526917587529944	9.803415298461717	0.2676444088345241	0.3496996945464947	0.24099	0.24218	0.00435
ENSG00000092931	MFSD11	JTI_Brain_Hypothalamus	11	0.20793632165112413	19.505756418974773	26.16875416863353	-6.662997749658766	0.8807963253723101	0.20143924954549394	0.90821	0.27455	0.82753
ENSG00000092964	DPYSL2	JTI_Nerve_Tibial	33	0.21663790954253215	56.28378635503753	25.570304709144352	30.713481645893005	0.21850161686533048	0.1276323907096586	0.41418	0.34482	0.0011
ENSG00000092969	TGFB2	JTI_Thyroid	31	0.1449278908808201	23.661688400340417	19.06669806273632	4.594990337604112	0.8075866118493249	0.5861790662450875	0.94893	0.6928	0.6058
ENSG00000092978	GPATCH2	JTI_Testis	20	0.0980392515729498	70.49934867301525	26.411735321627997	44.087613351387255	0.09852330873255082	0.243775467518019	0.10355	0.21742	0.0001
ENSG00000093000	NUP50	JTI_Cells_Cultured_fibroblasts	22	0.5278924399378373	46.21085666283219	26.11551183292213	20.095344829910022	0.35931504542032117	0.641659021968591	0.26057	0.63497	0.01484
ENSG00000093009	CDC45	JTI_Esophagus_Mucosa	6	0.08174589441755628	27.645185591690808	23.659175828551664	3.986009763139053	0.727744804426682	0.23887783956481778	0.88727	0.10314	0.44205
ENSG00000093010	COMT	JTI_Esophagus_Mucosa	5	0.30900369839756786	24.04462301603057	22.425967057017274	1.618655959013342	0.8002369817127984	0.8434079416475077	0.94454	0.92359	0.59019
ENSG00000093072	CECR1	JTI_Pituitary	13	0.758669655979249	51.80824276925013	24.970008020890393	26.838234748359717	0.27471839446320606	0.12966511940433492	0.01777	0.00657	0.00351
ENSG00000093134	VNN3	JTI_Whole_Blood	18	0.39482966455427854	70.40884290808246	27.91280254690732	42.49604036117504	0.09905270919952709	0.09103931443069395	0.1009	0.10852	0.0001
ENSG00000093144	ECHDC1	JTI_Testis	5	0.22898724841710943	32.083270609003655	19.417334240302313	12.665936368701397	0.633905680894162	0.6508366614897365	0.57415	0.60718	0.20886
ENSG00000093167	LRRFIP2	JTI_Thyroid	29	0.6058846352414138	89.87612150834313	33.29848008109054	56.57764142725256	0.029257137297906112	0.1494523810997136	0.05256	0.02557	6.4e-5
ENSG00000093183	SEC22C	JTI_Muscle_Skeletal	14	0.4069502758017788	35.18019210931505	25.73994753672631	9.440244572588758	0.5685224042715005	0.2612586585523599	0.65526	0.26003	0.13156
ENSG00000093217	XYLB	JTI_Brain_Cerebellar_Hemisphere	14	0.138898035711721	30.876283191743276	29.888218520829806	0.9880646709134715	0.659588446403455	0.4342486018094448	0.41682	0.39426	0.24893
ENSG00000094755	GABRP	JTI_Pituitary	8	0.1762859265925896	34.55629426248477	22.915951883695296	11.640342378789423	0.5815811845782356	0.0069677319671315515	0.15302	0.20131	0.15267
ENSG00000094796	KRT31	JTI_Brain_Cerebellum	16	0.2331448996380532	16.840886444085964	18.631869116695796	-1.790982672609836	0.9197466845497019	0.8148748275522695	0.80719	0.67807	0.88628
ENSG00000094804	CDC6	JTI_Adrenal_Gland	23	0.04305369494367502	30.11364988601623	29.072085459688605	1.0415644263276433	0.6757961786041382	0.4222087589451338	0.54625	0.24308	0.27681
ENSG00000094880	CDC23	JTI_Testis	11	0.11124202637387501	44.5158341121738	22.566349624748625	21.94948448742513	0.3880580519220281	0.46658862674610246	0.23316	0.58831	0.01941
ENSG00000094914	AAAS	JTI_Nerve_Tibial	39	0.10877317118638546	17.216183462058545	27.74938999361539	-10.533206531556825	0.914702669013176	0.8552040018968474	0.9457	0.82301	0.90197
ENSG00000094916	CBX5	JTI_Brain_Hippocampus	15	0.060186086790500665	71.72130323985505	41.352828964766836	30.36847427508812	0.0916171651387755	0.3441084131067983	0.02693	0.17534	0.00013
ENSG00000094963	FMO2	JTI_Brain_Anterior_cingulate_cortex_BA24	14	0.2927823662956091	32.75449501379872	25.66221019493659	7.092284818862079	0.6196418675311338	0.8509411127344504	0.83044	0.93984	0.1968
ENSG00000094975	SUCO	JTI_Pancreas	3	0.3063617797206807	32.8221495384504	28.72628950414439	4.095860034305994	0.6182059142513129	0.175725894794073	0.89389	0.41501	0.2225
ENSG00000095002	MSH2	JTI_Artery_Tibial	38	0.6194694562378388	56.50069725542455	23.090644248193385	33.41005300723112	0.21602653052435064	0.6066652546425041	0.26796	0.79451	0.00301
ENSG00000095015	MAP3K1	JTI_Cells_Cultured_fibroblasts	28	0.2309755927294275	14.276278463805715	20.574922272836673	-6.298643809030963	0.9500101869356832	0.4889643524709843	0.99588	0.71999	0.95946
ENSG00000095059	DHPS	JTI_Adipose_Subcutaneous	28	0.04709392268710558	9.34158008466923	32.4600007098503	-23.118420625181077	0.9867438424736367	0.9976844255544931	0.89819	0.99825	0.99834
ENSG00000095066	HOOK2	JTI_Cells_Cultured_fibroblasts	9	0.16693476336176696	39.67021194437416	27.637592464599514	12.03261947977469	0.4775962513817211	0.014006469093378767	0.03496	0.00762	0.07159
ENSG00000095110	NXPE1	JTI_Colon_Transverse	10	0.21935027235756904	51.788124635901426	29.324983048704528	22.463141587196755	0.27499375504015156	0.5325369013486709	0.02021	0.1165	0.00554
ENSG00000095139	ARCN1	JTI_Colon_Transverse	11	0.06598280321597304	85.87803339114646	33.54718605737698	52.330847333769455	0.0379572339046747	0.025444859751323184	0.33478	0.35215	2.9e-5
ENSG00000095203	EPB41L4B	JTI_Whole_Blood	11	0.21358747455131785	80.65912884945229	31.753486425254234	48.905642424198035	0.05293846585679248	0.2199181088384027	0.05225	0.12827	8.7e-5
ENSG00000095209	TMEM38B	JTI_Adrenal_Gland	12	0.3522725261187394	63.77635507363167	22.76775856212144	41.008596511510206	0.14531530802659048	0.06697586937826358	0.05692	0.01695	0.00045
ENSG00000095261	PSMD5	JTI_Muscle_Skeletal	28	0.5187760750403568	87.70368775888285	28.428826592208885	59.27486116667376	0.033721865181608274	1.0666904999226913e-5	0.07868	0.0495	2.0e-6
ENSG00000095303	PTGS1	JTI_Artery_Aorta	7	0.16300557604722335	22.47980614176223	16.312997924628924	6.166808217133291	0.8297022787745635	0.5873255890777247	0.86231	0.71393	0.63667
ENSG00000095319	NUP188	JTI_Esophagus_Mucosa	17	0.1492845050993875	14.754786495536559	25.006571958266953	-10.251785462730416	0.9449356502770672	0.8558829686675351	0.98275	0.92588	0.95499
ENSG00000095321	CRAT	JTI_Pancreas	22	0.5508352401522559	46.92597278766729	30.97236655765104	15.953606230016238	0.34761717018632876	0.5313370464345606	0.12322	0.51679	0.01113
ENSG00000095370	SH2D3C	JTI_Cells_EBV-transformed_lymphocytes	18	0.10866367513224073	43.93507984352883	24.204384480549667	19.730695362979233	0.3982280511758294	0.20193001657338666	0.05321	0.12384	0.02025
ENSG00000095380	NANS	JTI_Cells_Cultured_fibroblasts	21	0.43461033865645105	13.206408525282399	13.959151871034909	-0.752743345752496	0.9603824434301264	0.4078130826684836	0.98773	0.06067	0.97591
ENSG00000095383	TBC1D2	JTI_Brain_Cerebellum	20	0.6049709366013457	30.38437426214165	22.611039938429574	7.77333432371205	0.6700469187637439	0.7769158910811886	0.66589	0.71042	0.25268
ENSG00000095397	WHRN	JTI_Cells_Cultured_fibroblasts	23	0.5417466319270007	62.400112923995515	24.154235909095643	38.24587701489985	0.1569527618438037	0.6812748647600667	0.29363	0.69789	0.00057
ENSG00000095464	PDE6C	JTI_Prostate	10	0.08605875791313666	61.86862781515871	27.085544774526593	34.78308304063214	0.16165303538294218	0.24348657152242578	0.15359	0.28258	0.00147
ENSG00000095485	CWF19L1	JTI_Esophagus_Mucosa	16	0.5610430365457756	45.579004046284396	26.592551955621076	18.986452090663327	0.3698638748673348	0.22210831268291054	0.06991	0.16841	0.01956
ENSG00000095539	SEMA4G	JTI_Esophagus_Gastroesophageal_Junction	15	0.08691610888433998	99.51763529709362	27.488075207534784	72.02956008955873	0.015346404203031478	0.01771110879011314	0.00787	0.00173	0.0
ENSG00000095564	BTAF1	JTI_Brain_Cerebellum	32	0.20337152391726937	39.49082210813553	22.20305907865433	17.28776302948115	0.4811011833435701	0.48398284543993225	0.18952	0.22113	0.05046
ENSG00000095574	IKZF5	JTI_Skin_Sun_Exposed_Lower_leg	18	0.34628098398722906	23.415786069923882	20.656883748324475	2.7589023215993396	0.812260691134887	0.7204135394442767	0.53569	0.45759	0.59939
ENSG00000095585	BLNK	JTI_Small_Intestine_Terminal_Ileum	9	0.13254589521426563	39.95961171827715	26.787598052439662	13.172013665837504	0.47196800788318877	0.7555669591167067	0.07186	0.21587	0.06077
ENSG00000095587	TLL2	JTI_Esophagus_Mucosa	10	0.2618497703836402	14.03326651990005	12.183475741455	1.8497907784450505	0.9524845943605367	0.36022177633491637	0.97254	0.2808	0.95649
ENSG00000095596	CYP26A1	JTI_Brain_Frontal_Cortex_BA9	11	0.0717066179419867	48.454839709248446	34.268995251712425	14.185844457536263	0.3234770157153673	0.32207241339197157	0.73258	0.91857	0.011
ENSG00000095627	TDRD1	JTI_Testis	27	0.18856467160236284	49.99210654097676	25.98476205376301	24.00734448721368	0.3004094452084985	0.07029341304233828	0.06224	0.11709	0.00635
ENSG00000095637	SORBS1	JTI_Artery_Tibial	22	0.07097038953459908	45.726730476062436	24.825979794142317	20.90075068192012	0.3673797898927709	0.22783999243481115	0.37841	0.20178	0.01339
ENSG00000095713	CRTAC1	JTI_Heart_Left_Ventricle	55	0.32118095546573994	31.591922505606753	26.01680756930568	5.575114936301132	0.6443598002495181	0.8434430117821312	0.33518	0.70653	0.21076
ENSG00000095739	BAMBI	JTI_Testis	44	0.31495297652807147	26.34768453299605	25.058179810024377	1.2895047229716599	0.7544643857985783	0.44535964232998776	0.86396	0.13029	0.43781
ENSG00000095752	IL11	JTI_Testis	4	0.13292443983979696	35.497304115635025	25.821494624310716	9.675809491324284	0.5619156098947206	0.09198884210408688	0.56165	0.30619	0.17003
ENSG00000095777	MYO3A	JTI_Esophagus_Mucosa	15	0.2845868071648335	67.69511005250149	32.776663065469464	34.91844698703215	0.11613665949241958	0.17978528464648455	0.18625	0.49477	0.00054
ENSG00000095787	WAC	JTI_Testis	10	0.26842352618046056	89.57584149638116	32.13120180223732	57.444639694143845	0.029839485318186032	0.01864954496384424	0.1708	0.1683	2.0e-5
ENSG00000095794	CREM	JTI_Cells_EBV-transformed_lymphocytes	7	0.10576961549629443	54.17004664629224	22.298762492137207	31.87128415415504	0.24381357647117652	0.7593543049475793	0.36374	0.80251	0.00425
ENSG00000095906	NUBP2	JTI_Brain_Frontal_Cortex_BA9	22	0.3031462956517795	61.50312673785654	20.791221599274177	40.71190513858234	0.16495359103174312	0.07286221005393767	0.26815	0.56376	0.00146
ENSG00000095917	TPSD1	JTI_Skin_Sun_Exposed_Lower_leg	25	0.593686356312255	115.75228922180217	38.157451384192655	77.5948378376095	0.004940179158801208	0.1585120148261812	0.00854	0.25503	2.0e-6
ENSG00000095932	SMIM24	JTI_Liver	7	0.5295550398469787	24.16749637666966	22.12510332767951	2.04239304899021	0.7978610416024827	0.5075064683147447	0.29269	0.10746	0.57072
ENSG00000095951	HIVEP1	JTI_Brain_Cerebellar_Hemisphere	2	0.07091105288124569	23.046184306698592	21.465468350844965	1.5807159558536437	0.8192159543540534	0.43919835234851246	0.73686	0.63112	0.69585
ENSG00000095970	TREM2	JTI_Brain_Substantia_nigra	1	0.08535475805106979	20.193475791817615	20.193475791817608	0.0	0.8696330042185141	0.6791975164135242	0.94517	0.65902	0.86513
ENSG00000095981	KCNK16	JTI_Testis	9	0.08727525289481519	28.18005309722079	17.856991450869792	10.323061646350979	0.7165886141514755	0.42473061478457746	0.43973	0.42719	0.38886
ENSG00000096006	CRISP3	JTI_Whole_Blood	17	0.10040606880458261	40.83367775116017	24.371143528099253	16.46253422306092	0.45517099661785415	0.11596448834649607	0.3333	0.37556	0.04155
ENSG00000096063	SRPK1	JTI_Pancreas	32	0.3610411819784901	31.172015871105714	21.90756118591476	9.264454685190982	0.6532961805821635	0.7542451949050404	0.17214	0.61292	0.23608
ENSG00000096070	BRPF3	JTI_Spleen	14	0.13460622020087118	23.013634086019557	19.782812950919404	3.2308211351001512	0.8198243435991652	0.052451778510764345	0.65133	0.23818	0.61513
ENSG00000096080	MRPS18A	JTI_Thyroid	5	0.033321753903301055	37.32137541860834	31.066193741023604	6.255181677584676	0.5243965928597555	0.7314458090806577	0.09786	0.84377	0.12302
ENSG00000096088	PGC	JTI_Pancreas	34	0.11420499648420525	31.45581684319482	26.789974450958276	4.665842392236525	0.6472564036716396	0.34430767263986994	0.65971	0.188	0.22253
ENSG00000096092	TMEM14A	JTI_Artery_Aorta	7	0.2845960474750931	27.258412321899545	22.610721660332636	4.647690661566921	0.7357647893381464	0.646916434515361	0.84892	0.71629	0.42855
ENSG00000096093	EFHC1	JTI_Brain_Cortex	2	0.14908076492717315	44.8692079374709	24.94275377678328	19.926454160687616	0.38194943484619215	0.07809315734542853	0.0591	0.19325	0.08331
ENSG00000096384	HSP90AB1	JTI_Skin_Sun_Exposed_Lower_leg	41	0.17015771976925248	54.5806171605919	25.684647013787803	28.895970146804046	0.23872581223169648	0.8169752047601024	0.02215	0.36258	0.00208
ENSG00000096395	MLN	JTI_Testis	10	0.18561519219271788	66.40604653721664	36.30985604964292	30.096190487573732	0.1251175699984034	0.17253117024456904	0.26161	0.07007	0.00032
ENSG00000096401	CDC5L	JTI_Testis	16	0.07906055658816151	37.24107951912407	26.058487458816252	11.182592060307783	0.5260287548343657	0.5112703089944851	0.13944	0.14261	0.08566
ENSG00000096433	ITPR3	JTI_Testis	19	0.48457784562257883	81.67283214303107	29.63595688066445	52.03687526236662	0.04965911644791916	0.24938725177916188	0.39401	0.52975	0.00011
ENSG00000096654	ZNF184	JTI_Testis	8	0.1761654125524865	114.40208151778987	35.934140822315776	78.46794069547411	0.005439209981750776	0.1406667583963892	0.39105	0.32833	2.0e-6
ENSG00000096696	DSP	JTI_Lung	18	0.4395882172938057	21.979007010253902	19.484643620234674	2.494363390019234	0.8387905835288536	0.35037362290554513	0.91584	0.23708	0.65491
ENSG00000096717	SIRT1	JTI_Whole_Blood	6	0.23496656763911075	46.05890531058924	24.202084153109094	21.856821157480166	0.3618337206079198	0.037827980413336564	0.55672	0.39789	0.01987
ENSG00000096746	HNRNPH3	JTI_Kidney_Cortex	7	0.11226712898246037	55.796046552469434	35.37076585415806	20.425280698311287	0.22414944058883102	0.9513200328915714	0.19254	0.90964	0.00359
ENSG00000096872	IFT74	JTI_Thyroid	28	0.45616502113422897	78.3383189758927	29.862582143374077	48.475736832518635	0.06120693385447802	0.045090894787674266	0.00138	0.01998	4.5e-5
ENSG00000096968	JAK2	JTI_Nerve_Tibial	12	0.12235301732413062	14.330499774763133	19.177265926767706	-4.846766152004577	0.9494486302748385	0.9472970616923989	0.96129	0.99578	0.96006
ENSG00000096996	IL12RB1	JTI_Spleen	9	0.33289263967468663	118.78247563467134	36.07541647653603	82.70705915813537	0.003975943331262548	0.036727948922620955	0.02437	0.21056	2.0e-6
ENSG00000097007	ABL1	JTI_Brain_Cerebellar_Hemisphere	8	0.1182538882459436	27.211018697692577	21.118741599321883	6.092277098370658	0.7367445389041013	0.6541634408885433	0.955	0.96306	0.47048
ENSG00000097021	ACOT7	JTI_Adipose_Subcutaneous	15	0.19135218259579756	53.12059718985823	18.624590518201963	34.496006671656254	0.25719942937586354	0.4356407977987154	0.08247	0.1341	0.00538
ENSG00000097033	SH3GLB1	JTI_Adrenal_Gland	10	0.16841866866157715	38.988936744067566	29.201185996702943	9.7877507473646	0.4909711110322904	0.6540159019523721	0.36656	0.25075	0.09039
ENSG00000097046	CDC7	JTI_Esophagus_Mucosa	18	0.50756666801751	26.950825974971288	28.181136524385646	-1.23031054941434	0.7421110569236034	0.6960773561458614	0.77072	0.8157	0.38905
ENSG00000097096	SYDE2	JTI_Ovary	21	0.16635559743601397	35.84383654484382	22.17842715299316	13.665409391850636	0.5547218442761936	0.7602405788693416	0.45218	0.3226	0.10046
ENSG00000099139	PCSK5	JTI_Cells_Cultured_fibroblasts	12	0.2279710728712115	28.15568762481025	27.63539267193321	0.520294952877005	0.7170983323417977	0.35829232132880806	0.91643	0.36559	0.34918
ENSG00000099194	SCD	JTI_Kidney_Cortex	4	0.12632656743478893	34.64508054057151	36.446230195303784	-1.8011496547323327	0.5797182505097882	0.7670126580666423	0.6624	0.41525	0.169
ENSG00000099203	TMED1	JTI_Brain_Spinal_cord_cervical_c-1	30	0.055078076023119704	20.673921185788817	23.21139240848596	-2.5374712226971554	0.8615886478270263	0.9092000963941482	0.95027	0.83447	0.76138
ENSG00000099204	ABLIM1	JTI_Brain_Cerebellar_Hemisphere	15	0.1179199121327112	41.011496357381084	24.701436119349726	16.31006023803118	0.45179207262458887	0.8463716351815407	0.15267	0.5881	0.03873
ENSG00000099219	ERMP1	JTI_Brain_Spinal_cord_cervical_c-1	4	0.2639896488037753	25.80311266076059	28.603086573569	-2.7999739128084062	0.7655024828934284	0.36393322851885357	0.33538	0.20641	0.54219
ENSG00000099246	RAB18	JTI_Adipose_Subcutaneous	5	0.12936340137632055	44.31213369971235	25.718177037762484	18.593956661949868	0.39160677408376265	0.25843673916789794	0.53302	0.59884	0.0315
ENSG00000099250	NRP1	JTI_Artery_Tibial	21	0.14946546176179792	56.347656570860956	32.006223437903934	24.34143313295712	0.21777048289677317	0.45674911436736537	0.06738	0.59629	0.00173
ENSG00000099256	PRTFDC1	JTI_Cells_Cultured_fibroblasts	45	0.20831428162127344	22.554358776599614	23.067584826638704	-0.5132260500391064	0.8283342840690907	0.955081012447057	0.54375	0.93218	0.64545
ENSG00000099260	PALMD	JTI_Pancreas	6	0.24825956017443604	21.83875633575351	21.658736030848335	0.1800203049051797	0.8413033946034773	0.8384325617045938	0.97811	0.89228	0.65245
ENSG00000099282	TSPAN15	JTI_Esophagus_Mucosa	21	0.5483046566640895	51.84588957457193	25.568853279901855	26.277036294670093	0.2742036692290071	0.4430693301922538	0.14863	0.8536	0.00379
ENSG00000099284	H2AFY2	JTI_Skin_Sun_Exposed_Lower_leg	9	0.39439685505339156	19.559942389786944	20.80816635463845	-1.2482239648515214	0.8799322493586681	0.8168178578121408	0.48892	0.92035	0.78247
ENSG00000099290	WASHC2A	JTI_Heart_Atrial_Appendage	18	0.2597925124811262	38.58813290364237	26.125304105125366	12.462828798517	0.49891894129434194	0.1859953361977421	0.25261	0.07989	0.05803
ENSG00000099308	MAST3	JTI_Artery_Aorta	8	0.17472591869047813	43.049618962763425	23.845204339539986	19.204414623223453	0.41404142700943075	0.6977723917682179	0.03393	0.25613	0.03545
ENSG00000099326	MZF1	JTI_Testis	6	0.18531890651505578	66.07232980880671	39.06828434510615	27.004045463700482	0.12753850383783402	0.8232170519069583	0.81373	0.92808	0.0016
ENSG00000099330	OCEL1	JTI_Muscle_Skeletal	18	0.5425171724680746	49.8828312708254	23.79193400436641	26.090897266459038	0.30200914933554907	0.33385668210697905	0.5538	0.02433	0.00673
ENSG00000099331	MYO9B	JTI_Brain_Cortex	12	0.12944727530884173	72.75963938733267	32.438065304719835	40.321574082613004	0.08609082549576906	0.10079101904261635	0.09953	0.0427	0.00011
ENSG00000099337	KCNK6	JTI_Testis	12	0.13278258506430995	68.9753597853871	36.56142694107983	32.413932844307254	0.10777919020641522	0.27899632075565517	0.12924	0.14208	0.00012
ENSG00000099338	CATSPERG	JTI_Small_Intestine_Terminal_Ileum	17	0.3836952411879271	69.47080098111758	40.839319340093645	28.63148164102392	0.10468947544837695	0.7001679230212688	0.14048	0.65026	0.00028
ENSG00000099341	PSMD8	JTI_Brain_Putamen_basal_ganglia	8	0.0617168911487325	31.104223547628198	20.778654138827832	10.325569408800364	0.6547387777506665	1.0	0.10869	-1	0.26445
ENSG00000099364	FBXL19	JTI_Brain_Substantia_nigra	5	0.04010607379827837	15.076864758891977	56.71881961885792	-41.64195485996609	0.9413699338994738	0.5431905083511418	0.85634	0.87236	0.96081
ENSG00000099365	STX1B	JTI_Thyroid	13	0.2682612769118338	158.17644486982283	49.09280801135025	109.08363685847254	0.00020932559885074547	0.00024375091918745712	0.47097	0.64835	0.0
ENSG00000099377	HSD3B7	JTI_Esophagus_Mucosa	17	0.37325555178323805	37.09591117435823	59.33271775192769	-22.236806577569457	0.5289844689887758	0.38221180644966063	0.36597	0.42291	0.07905
ENSG00000099381	SETD1A	JTI_Brain_Cerebellum	9	0.06518292764047066	101.34434087137372	46.63954901134745	54.704791860026276	0.013546104435142972	0.005896170013925008	0.32869	0.16003	8.0e-6
ENSG00000099385	BCL7C	JTI_Brain_Cortex	8	0.07138521507311422	31.023634776013044	18.425263422716952	12.598371353296066	0.656453552141071	0.6653949485780029	0.7945	0.95821	0.2423
ENSG00000099617	EFNA2	JTI_Vagina	5	0.041586999801242336	19.078414053212104	14.082555773922191	4.995858279289908	0.8875153382586123	0.9300804609984845	0.70041	0.80607	0.82758
ENSG00000099622	CIRBP	JTI_Kidney_Cortex	29	0.1331018761260607	24.567639544011257	28.800519803111207	-4.232880259099937	0.7900668875626925	0.40309848636888834	0.91028	0.18654	0.56269
ENSG00000099624	ATP5D	JTI_Cells_Cultured_fibroblasts	7	0.24523644050562773	49.4962676933629	24.15264384617491	25.34362384718792	0.3077173246561851	0.04301996746886915	0.05592	0.02573	0.01105
ENSG00000099625	CBARP	JTI_Brain_Amygdala	25	0.08646196673138111	24.146294556171274	25.55371904483743	-1.4074244886661629	0.7982716079685607	0.7650168521450934	0.73476	0.40387	0.58339
ENSG00000099769	IGFALS	JTI_Brain_Cerebellar_Hemisphere	12	0.36910354731677153	47.703056879522364	20.66434829448744	27.038708585034936	0.33519861826278213	6.922290350604047e-6	0.33771	0.00155	0.01371
ENSG00000099783	HNRNPM	JTI_Testis	20	0.07547872608732803	16.086223107155025	26.46900250862833	-10.382779401473325	0.9294245116627845	0.8136172119331411	0.88742	0.78503	0.92512
ENSG00000099785	MARCH2	JTI_Artery_Aorta	25	0.5134982083524375	99.09745140442855	23.696528845892697	75.4009225585358	0.015791562885498923	0.0254312140645034	0.05057	0.03478	0.0
ENSG00000099795	NDUFB7	JTI_Cells_EBV-transformed_lymphocytes	6	0.07097122932716576	31.493900913939385	17.864381150781096	13.62951976315827	0.6464458874310454	0.24274757941169675	0.76184	0.53977	0.25499
ENSG00000099797	TECR	JTI_Skin_Sun_Exposed_Lower_leg	21	0.09785986642734477	67.24877983949273	30.316375741655893	36.9324040978368	0.11918057418435202	0.0033779296483564475	0.03036	0.0005	0.00025
ENSG00000099800	TIMM13	JTI_Esophagus_Mucosa	20	0.38967368012943876	28.50281018018024	28.220380411680456	0.2824297684997952	0.7098242818532552	0.47453290094288897	0.58231	0.18063	0.33216
ENSG00000099804	CDC34	JTI_Brain_Cerebellum	1	0.24586838512862408	33.358846584165455	33.35884658416556	0.0	0.6068299224741356	0.8695703490757615	0.36753	0.50095	0.42655
ENSG00000099810	MTAP	JTI_Muscle_Skeletal	17	0.3702725579154484	140.7834724300128	31.596414224749566	109.18705820526338	0.0007872177901605909	0.029288149469007034	0.03202	0.03249	0.0
ENSG00000099812	MISP	JTI_Lung	17	0.3537962908023046	45.629451436047134	32.91883351154958	12.710617924497635	0.3690143640045759	0.2440332798334478	0.03048	0.01018	0.01961
ENSG00000099814	CEP170B	JTI_Thyroid	34	0.29979889754653255	39.618715914635125	25.492302443126093	14.126413471508904	0.4786011299706615	0.0966791399110962	0.52883	0.43378	0.04472
ENSG00000099817	POLR2E	JTI_Artery_Tibial	16	0.5347954854801389	42.630900560106454	27.442542761763388	15.188357798343025	0.42164591802740503	0.3024032683223087	0.48038	0.36339	0.03608
ENSG00000099821	POLRMT	JTI_Cells_EBV-transformed_lymphocytes	22	0.43521863242848075	35.55656774970961	26.429225034723572	9.127342714985913	0.5606833661474024	0.24977453193573665	0.81287	0.20129	0.1168
ENSG00000099822	HCN2	JTI_Esophagus_Mucosa	4	0.28623945299408005	32.90452087043602	31.57431689434926	1.3302039760867688	0.6164581284837107	0.31506793538189665	0.5739	0.48738	0.24867
ENSG00000099834	CDHR5	JTI_Testis	18	0.19895691239565721	17.51393234541375	14.75669844123838	2.7572339041753704	0.9105940651823263	0.9414295482569637	0.96995	0.97454	0.86481
ENSG00000099840	IZUMO4	JTI_Testis	23	0.15037061371344296	22.28053278803218	28.801500256496293	-6.5209674684640655	0.833339908665318	0.7429607690762895	0.68001	0.43153	0.68907
ENSG00000099849	RASSF7	JTI_Brain_Cerebellum	12	0.07754295696384421	49.12529606958392	39.01575790280369	10.109538166780254	0.3132673772033697	0.5938907614437601	0.13867	0.48153	0.00808
ENSG00000099860	GADD45B	JTI_Brain_Cerebellar_Hemisphere	4	0.08042508036248298	21.555765428141935	20.790907769740695	0.7648576584012119	0.8463289641616353	0.7038174028553161	0.58802	0.33823	0.72686
ENSG00000099864	PALM	JTI_Spleen	1	0.17523577965641554	32.89860729276658	32.898607292766584	0.0	0.6165835850143351	0.8407785706654969	0.84965	0.58121	0.44546
ENSG00000099866	MADCAM1	JTI_Esophagus_Muscularis	12	0.26157587969249807	24.712446535917053	19.336650233788728	5.375796302128345	0.7872255923813973	0.832937826025925	0.87674	0.86056	0.53936
ENSG00000099875	MKNK2	JTI_Cells_Cultured_fibroblasts	26	0.17777362583861944	33.23434939849575	33.17256274042732	0.061786658068452974	0.6094661477659363	0.6638710137259343	0.19818	0.71785	0.1621
ENSG00000099889	ARVCF	JTI_Thyroid	20	0.3781170312846471	61.63111264082389	23.433186657926893	38.19792598289699	0.16379147904811842	0.9037081699186568	0.1399	0.89681	0.00061
ENSG00000099899	TRMT2A	JTI_Skin_Not_Sun_Exposed_Suprapubic	20	0.18831724147737566	37.983390757744125	23.15069050950492	14.83270024823916	0.5110162815498897	0.4903949668069516	0.63679	0.59176	0.07657
ENSG00000099901	RANBP1	JTI_Brain_Caudate_basal_ganglia	5	0.05463707815526961	31.461390123682463	32.17402307664803	-0.7126329529655642	0.6471377912516357	0.9809201525629418	0.3279	0.98361	0.23973
ENSG00000099904	ZDHHC8	JTI_Cells_Cultured_fibroblasts	15	0.3259214472907157	47.229152077624846	22.497949117426764	24.73120296019807	0.34273562683703845	0.86207893414071	0.16079	0.66923	0.01045
ENSG00000099910	KLHL22	JTI_Small_Intestine_Terminal_Ileum	23	0.09295356452397642	35.221089188291145	34.57246480574752	0.6486243825436762	0.5676691225990136	0.879708677204404	0.31579	0.93466	0.11411
ENSG00000099917	MED15	JTI_Adipose_Subcutaneous	17	0.29178831418964146	90.66821914627978	30.384607240687405	60.28361190559255	0.02777165374103582	0.11225884564404665	0.01608	0.0389	0.0
ENSG00000099937	SERPIND1	JTI_Adipose_Subcutaneous	26	0.43995184566064227	21.420603494888482	19.228950118198146	2.191653376690408	0.8487077791214939	0.8382669277593073	0.82259	0.76034	0.6855
ENSG00000099940	SNAP29	JTI_Adipose_Subcutaneous	10	0.4838225305014791	42.9298781485723	20.803883152452467	22.12599499611988	0.4162078815184479	0.4662794738665446	0.55097	0.79971	0.02867
ENSG00000099942	CRKL	JTI_Brain_Cerebellar_Hemisphere	12	0.05101631834514599	24.030372459522678	23.51584335468597	0.5145291048366933	0.8005119927796495	0.890493820747607	0.69474	0.93154	0.58196
ENSG00000099949	LZTR1	JTI_Cells_Cultured_fibroblasts	26	0.45423762700612497	15.006641215158803	19.150028149485692	-4.143386934326828	0.9421576188330694	0.8960300832005357	0.98681	0.94175	0.95063
ENSG00000099953	MMP11	JTI_Brain_Cerebellar_Hemisphere	33	0.3362685837025345	42.832980022335974	24.226184103132013	18.606795919203975	0.4179658672747571	0.20597719034656167	0.27611	0.23885	0.02846
ENSG00000099954	CECR2	JTI_Thyroid	8	0.442448361360844	14.634035536181445	15.116060028135466	-0.48202449195405067	0.9462414259725225	0.9086609864507035	0.86913	0.90625	0.95857
ENSG00000099956	SMARCB1	JTI_Testis	9	0.4248301415339483	65.88478724915186	27.086278486403383	38.7985087627484	0.12891672341570165	0.33749973842089503	0.01746	0.09365	0.00063
ENSG00000099957	P2RX6	JTI_Pituitary	6	0.3762772829720943	22.734422632488336	16.66342466282837	6.070997969659984	0.825014616888439	0.5912876101605095	0.98088	0.98036	0.59124
ENSG00000099958	DERL3	JTI_Brain_Cerebellum	24	0.18120706659083102	44.31551865897253	24.460609141830254	19.854909517142218	0.3915476405665161	0.04408289003668106	0.24769	0.16927	0.01795
ENSG00000099960	SLC7A4	JTI_Muscle_Skeletal	27	0.27002008691345125	44.31698752302288	37.972824147848435	6.344163375174459	0.3915219819711869	0.27152805001834657	0.12136	0.31101	0.02416
ENSG00000099968	BCL2L13	JTI_Skin_Sun_Exposed_Lower_leg	32	0.24040263722045135	21.431031795201346	18.55479412483924	2.8762376703621513	0.848524745483966	0.916356197041597	0.66979	0.85192	0.72611
ENSG00000099974	DDTL	JTI_Pancreas	11	0.5803116342194291	37.16431030780627	29.532228452294376	7.6320818555118555	0.5275910410448224	0.7910411678842763	0.58129	0.55987	0.08938
ENSG00000099977	DDT	JTI_Testis	35	0.603747473278185	69.03570434715617	28.46372287901413	40.571981468142035	0.10739862597163684	0.5641534722931573	0.09416	0.48057	0.00037
[truncated: 15,350 more rows]
